# Supplementary material for: Genetic engineering of Escherichia coli to improve L-phenylalanine production
Source: BMC Biotechnol. 2018 Jan 30;18:5. doi: 10.1186/s12896-018-0418-1 (PMC5791370; doi:10.1186/s12896-018-0418-1)
Supplement: Supplementary file 2 — Online data of the fermentation of strain Xllp01 and Xllp21. (XLSX 431 kb) [file 12896_2018_418_MOESM2_ESM.xlsx]

## Sheet: Xllp01
Online data of the fermentation of strain Xllp01
Time	Agit	Temp	pH-1	DO-1	AirFlo (1)
0.00833333	400	32.9	6.87	89.6	7.1
0.0166667	400	32.9	6.87	89.1	7.1
0.025	400	32.8	6.88	88.5	7.1
0.0333333	400	32.8	6.88	89	7.1
0.0416667	400	32.8	6.88	89.4	7.1
0.05	400	32.9	6.88	89.5	7.1
0.0583333	400	32.9	6.88	89.6	7.1
0.0666667	399	32.9	6.89	89.6	7.1
0.075	400	32.9	6.89	89.6	7.1
0.0833333	400	32.9	6.88	89.6	7.1
0.0916667	400	32.9	6.89	89.5	7.1
0.1	400	32.9	6.89	89.5	7.1
0.108333	400	32.9	6.89	89.4	7.1
0.116667	400	32.9	6.89	89.3	7.1
0.125	400	32.9	6.89	89.3	7.1
0.133333	400	32.9	6.89	89.4	7.1
0.141667	400	32.9	6.89	89.4	7.1
0.15	400	32.9	6.89	89.3	7.1
0.158333	400	32.9	6.9	89.3	7.1
0.166667	400	32.9	6.9	89.2	7.1
0.175	400	32.9	6.91	89.3	7.1
0.183333	400	32.9	6.91	89.3	7.1
0.191667	400	32.9	6.91	89.4	7.1
0.2	400	32.9	6.92	89.4	7.1
0.208333	400	32.9	6.92	89.4	7.1
0.216667	400	32.9	6.92	89.4	7.1
0.225	400	32.9	6.92	89.4	7.1
0.233333	400	32.9	6.92	89.4	7.1
0.241667	400	32.9	6.92	89.3	7.1
0.25	400	32.9	6.92	89.3	7.1
0.258333	400	32.9	6.92	89.3	7.1
0.266667	400	32.9	6.92	89.4	7.1
0.275	400	32.9	6.92	89.3	7.1
0.283333	400	32.9	6.92	89.3	7.1
0.291667	400	32.9	6.92	89.3	7.1
0.3	399	32.9	6.92	89.3	7.1
0.308333	400	32.9	6.92	89.3	7.1
0.316667	400	32.9	6.92	89.2	7.1
0.325	400	33	6.92	89.3	7.1
0.333333	400	33	6.92	89.2	7.1
0.341667	400	32.9	6.92	89.3	7.1
0.35	400	33	6.93	89.2	7.1
0.358333	400	33	6.93	89.3	7.1
0.366667	400	32.9	6.93	89.3	7.1
0.375	400	33	6.93	89.3	7.1
0.383333	400	33	6.94	89.2	7.1
0.391667	400	33	6.94	89.2	7.1
0.4	400	33	6.94	89.2	7.1
0.408333	400	33	6.94	89.2	7.1
0.416667	400	33	6.94	89.2	7.1
0.425	399	33	6.94	89.1	7.1
0.433333	400	33	6.94	89.2	7.1
0.441667	400	33	6.94	89.2	7.1
0.45	400	32.9	6.94	89.2	7.1
0.458333	400	33	6.94	89.2	7.1
0.466667	400	33	6.94	89.2	7.1
0.475	400	33	6.94	89.2	7.1
0.483333	400	33	6.94	89.2	7.1
0.491667	400	33	6.94	89.1	7.1
0.5	400	33	6.95	89.2	7.1
0.508333	400	33	6.95	89.2	7.1
0.516667	400	33	6.95	89.1	7.1
0.525	400	33	6.95	89.1	7.1
0.533333	400	33	6.95	89.1	7.1
0.541667	400	33	6.95	89.2	7.1
0.55	400	33	6.95	89.2	7.1
0.558333	400	33	6.95	89.2	7.1
0.566667	400	33	6.95	89.1	7.1
0.575	400	33	6.95	89.1	7.1
0.583333	400	33	6.95	89.1	7.1
0.591667	400	33	6.95	89.1	7.1
0.6	400	33	6.95	89.1	7.1
0.608333	400	33	6.95	89.1	7.1
0.616667	400	33	6.95	89.1	7.1
0.625	400	33	6.95	89.1	7.1
0.633333	400	33	6.95	89	7.1
0.641667	400	33	6.95	89.1	7.1
0.65	400	33	6.95	89	7.1
0.658333	400	33	6.95	89	7.1
0.666667	400	33	6.95	89	7.1
0.675	400	33	6.95	89	7.1
0.683333	400	33	6.95	89	7.1
0.691667	400	33	6.95	89	7.1
0.7	400	33	6.95	88.9	7.1
0.708333	400	33	6.95	88.9	7.1
0.716667	400	33	6.95	89	7.1
0.725	400	33	6.95	89	7.1
0.733333	400	33	6.95	89	7.1
0.741667	400	33	6.95	89	7.1
0.75	400	33	6.96	89.1	7.1
0.758333	400	33	6.96	89	7.1
0.766667	400	33	6.96	89	7.1
0.775	400	33	6.96	89.1	7.1
0.783333	400	33	6.97	89	7.1
0.791667	400	33	6.97	89	7.1
0.8	400	33	6.97	88.9	7.1
0.808333	400	33	6.97	88.9	7.1
0.816667	400	33	6.97	88.9	7.1
0.825	400	33	6.97	88.9	7.1
0.833333	400	33	6.97	88.9	7.1
0.841667	400	33	6.97	89	7.1
0.85	400	33	6.97	88.9	7.1
0.858333	400	33	6.97	88.9	7.1
0.866667	400	33	6.97	88.9	7.1
0.875	400	33	6.97	88.9	7.1
0.883333	400	33	6.97	88.8	7.1
0.891667	400	33	6.97	88.8	7.1
0.9	400	33	6.97	88.8	7.1
0.908333	400	33	6.97	88.9	7.1
0.916667	400	33	6.97	88.8	7.1
0.925	400	33	6.97	88.8	7.1
0.933333	400	33	6.97	88.9	7.1
0.941667	400	33	6.97	88.8	7.1
0.95	400	33	6.97	88.8	7.1
0.958333	400	33	6.97	88.8	7.1
0.966667	400	33	6.97	88.8	7.1
0.975	400	33	6.97	88.7	7.1
0.983333	400	33	6.97	88.7	7.1
0.991667	400	33	6.97	88.7	7.1
1	400	33	6.97	88.7	7.1
1.00833	400	33	6.97	88.6	7.1
1.01667	400	33	6.97	88.7	7.1
1.025	400	33	6.97	88.6	7.1
1.03333	400	33	6.97	88.7	7.1
1.04167	400	33	6.97	88.6	7.1
1.05	400	33	6.97	88.6	7.1
1.05833	400	33	6.97	88.6	7.1
1.06667	400	33	6.97	88.5	7.1
1.075	401	33	6.97	88.6	7.1
1.08333	400	33	6.97	88.6	7.1
1.09167	400	33	6.97	88.6	7.1
1.1	400	33	6.98	88.6	7.1
1.10833	400	33	6.98	88.6	7.1
1.11667	400	33	6.98	88.6	7.1
1.125	400	33	6.98	88.6	7.1
1.13333	400	33	6.98	88.6	7.1
1.14167	400	33	6.98	88.6	7.1
1.15	400	33	6.99	88.6	7.1
1.15833	400	33	6.99	88.6	7.1
1.16667	400	33	6.99	88.6	7.1
1.175	400	33	6.99	88.6	7.1
1.18333	400	33	6.99	88.6	7.1
1.19167	400	33	6.99	88.6	7.1
1.2	400	33	6.99	88.6	7.1
1.20833	400	33	7	88.6	7.1
1.21667	400	33	7	88.5	7.1
1.225	400	33	7	88.6	7.1
1.23333	400	33	7	88.6	7.1
1.24167	400	33	7	88.7	7.1
1.25	400	33	7	88.7	7.1
1.25833	400	33	7	88.6	7.1
1.26667	400	33	7	88.7	7.1
1.275	400	33	7	88.7	7.1
1.28333	400	33	7	88.7	7.1
1.29167	400	33	7	88.7	7.1
1.3	400	33	7	88.6	7.1
1.30833	400	33	7	88.6	7.1
1.31667	400	33	7	88.7	7.1
1.325	400	33	7	88.7	7.1
1.33333	400	33	7	88.6	7.1
1.34167	400	33	7	88.6	7.1
1.35	399	33	7	88.6	7.1
1.35833	400	33	7	88.6	7.1
1.36667	400	33	7	88.5	7.1
1.375	400	33	7	88.5	7.1
1.38333	400	33	7	88.5	7.1
1.39167	400	33	7	88.5	7.1
1.4	400	33	7	88.5	7.1
1.40833	400	33	7	88.6	7.1
1.41667	400	33	7	88.5	7.1
1.425	400	33	7	88.5	7.1
1.43333	400	33	7	88.5	7.1
1.44167	400	33	7	88.5	7.1
1.45	400	33	7	88.5	7.1
1.45833	400	33	7	88.5	7.1
1.46667	400	33	7	88.4	7.1
1.475	400	33	7	88.4	7.1
1.48333	400	33	7	88.5	7.1
1.49167	400	33	7	88.4	7.1
1.5	400	33	7	88.5	7.1
1.50833	400	33	7.01	88.5	7.1
1.51667	400	33	7.01	88.4	7.1
1.525	399	33	7.01	88.5	7.1
1.53333	400	33	7.01	88.4	7.1
1.54167	400	33	7.01	88.4	7.1
1.55	400	33	7.01	88.4	7.1
1.55833	400	33	7.01	88.4	7.1
1.56667	400	33	7.01	88.4	7.1
1.575	400	33	7.01	88.4	7.1
1.58333	400	33	7.01	88.4	7.1
1.59167	400	33	7.01	88.4	7.1
1.6	400	33	7.01	88.3	7.1
1.60833	400	33	7.01	88.3	7.1
1.61667	400	33	7.01	88.3	7.1
1.625	400	33	7.01	88.3	7.1
1.63333	400	33	7.01	88.3	7.1
1.64167	400	33	7.01	88.3	7.1
1.65	400	33	7.01	88.3	7.1
1.65833	400	33	7.01	88.3	7.1
1.66667	400	33	7.01	88.3	7.1
1.675	400	33	7.01	88.2	7.1
1.68333	400	33	7.01	88.3	7.1
1.69167	400	33	7.01	88.2	7.1
1.7	400	33	7.01	88.1	7.1
1.70833	400	33	7.01	88.2	7.1
1.71667	400	33	7.01	88.1	7.1
1.725	400	33	7.01	88.1	7.1
1.73333	400	33	7.01	88.1	7.1
1.74167	400	33	7.01	88.1	7.1
1.75	400	33	7.01	88.1	7.1
1.75833	400	33	7.01	88.1	7.1
1.76667	399	33	7.01	88.1	7.1
1.775	400	33	7.01	88.1	7.1
1.78333	400	33	7.01	88.2	7.1
1.79167	400	33	7.01	88.1	7.1
1.8	400	33	7.01	88	7.1
1.80833	400	33	7.01	88	7.1
1.81667	400	33	7.01	88	7.1
1.825	400	33	7.01	87.9	7.1
1.83333	400	33	7.01	88	7.1
1.84167	400	33	7.01	87.9	7.1
1.85	399	33	7.01	88	7.1
1.85833	400	33	7.01	87.9	7.1
1.86667	400	33	7.01	87.9	7.1
1.875	400	33	7.01	87.9	7.1
1.88333	400	33	7.01	87.9	7.1
1.89167	400	33	7.01	87.9	7.1
1.9	400	33	7.01	87.8	7.1
1.90833	400	33	7.01	87.8	7.1
1.91667	400	33	7.01	87.8	7.1
1.925	400	33	7.01	87.8	7.1
1.93333	400	33	7.01	87.8	7.1
1.94167	400	33	7.01	87.8	7.1
1.95	400	33	7.01	87.8	7.1
1.95833	400	33	7.01	87.7	7.1
1.96667	400	33	7.01	87.7	7.1
1.975	400	33	7	87.7	7.1
1.98333	400	33	7	87.7	7.1
1.99167	400	33	7	87.7	7.1
2	400	33	7	87.7	7.1
2.00833	400	33	7	87.6	7.1
2.01667	400	33	7	87.6	7.1
2.025	400	33	7	87.5	7.1
2.03333	400	33	7	87.5	7.1
2.04167	400	33	7	87.6	7.1
2.05	400	33	7	87.5	7.1
2.05833	400	33	7	87.4	7.1
2.06667	400	33	7	87.5	7.1
2.075	400	33	7	87.4	7.1
2.08333	400	33	7	87.4	7.1
2.09167	400	33	7	87.5	7.1
2.1	400	33	7	87.4	7.1
2.10833	400	33	7	87.4	7.1
2.11667	400	33	7	87.4	7.1
2.125	400	33	7	87.4	7.1
2.13333	400	33	7	87.3	7.1
2.14167	400	33	7	87.3	7.1
2.15	400	33	7	87.3	7.1
2.15833	400	33	7	87.3	7.1
2.16667	400	33	7	87.2	7.1
2.175	400	33	7	87.2	7.1
2.18333	400	33	7	87.2	7.1
2.19167	400	33	7	87.2	7.1
2.2	400	33	7	87.2	7.1
2.20833	400	33	7	87.2	7.1
2.21667	400	33	7	87.2	7.1
2.225	400	33	7	87.2	7.1
2.23333	400	33	7	87.2	7.1
2.24167	400	33	7	87.2	7.1
2.25	400	33	7	87.1	7.1
2.25833	400	33	7	87.2	7.1
2.26667	400	33	7	87.1	7.1
2.275	400	33	7	87.1	7.1
2.28333	400	33	7	87.1	7.1
2.29167	400	33	7	87	7.1
2.3	400	33	7	87.1	7.1
2.30833	400	33	7	87	7.1
2.31667	400	33	7	87	7.1
2.325	400	33	7	86.9	7.1
2.33333	400	33	7	87	7.1
2.34167	400	33	7	87	7.1
2.35	400	33	7	87	7.1
2.35833	401	33	7	86.9	7.1
2.36667	400	33	7	86.9	7.1
2.375	400	33	7	86.8	7.1
2.38333	401	33	7	86.8	7.1
2.39167	399	33	7	86.8	7.1
2.4	400	33	7	86.8	7.1
2.40833	400	33	7	86.9	7.1
2.41667	400	33	7	86.8	7.1
2.425	400	33	7	86.7	7.1
2.43333	400	33	7	86.7	7.1
2.44167	400	33	6.99	86.7	7.1
2.45	400	33	6.99	86.6	7.1
2.45833	400	33	6.99	86.7	7.1
2.46667	400	33	6.99	86.6	7.1
2.475	400	33	6.99	86.6	7.1
2.48333	400	33	6.99	86.7	7.1
2.49167	400	33	6.99	86.5	7.1
2.5	400	33	6.99	86.5	7.1
2.50833	400	33	6.99	86.5	7.1
2.51667	400	33	6.99	86.5	7.1
2.525	400	33	6.99	86.6	7.1
2.53333	400	33	6.99	86.4	7.1
2.54167	400	33	6.99	86.5	7.1
2.55	400	33	6.99	86.4	7.1
2.55833	400	33	6.99	86.3	7.1
2.56667	400	33	6.99	86.3	7.1
2.575	400	33	6.99	86.3	7.1
2.58333	400	33	6.99	86.3	7.1
2.59167	400	33	6.99	86.3	7.1
2.6	400	33	6.99	86.3	7.1
2.60833	401	33	6.99	86.3	7.1
2.61667	400	33	6.99	86.3	7.1
2.625	400	33	6.99	86.2	7.1
2.63333	400	33	6.99	86.3	7.1
2.64167	400	33	6.99	86.3	7.1
2.65	400	33	6.99	86.3	7.1
2.65833	400	33	6.99	86.3	7.1
2.66667	401	33	6.99	86.4	7.1
2.675	400	33	6.99	86.5	7.1
2.68333	400	33	6.99	86.6	7.1
2.69167	400	33	6.99	86.8	7.1
2.7	400	33	6.99	86.8	7.1
2.70833	400	33	6.99	86.9	7.1
2.71667	400	33	6.99	87	7.1
2.725	400	33	6.99	87.1	7.1
2.73333	400	33	6.99	87.2	7.1
2.74167	400	33	6.99	87.2	7.1
2.75	400	33	6.99	87.3	7.1
2.75833	400	33	6.99	87.4	7.1
2.76667	400	33	6.99	87.4	7.1
2.775	400	33	6.99	87.5	7.1
2.78333	400	33	6.99	87.5	7.1
2.79167	400	33	6.99	87.6	7.1
2.8	400	33	6.99	87.6	7.1
2.80833	400	33	6.99	87.6	7.1
2.81667	400	33	6.99	87.6	7.1
2.825	400	33	6.99	87.6	7.1
2.83333	400	33	6.99	87.6	7.1
2.84167	400	33	6.99	87.6	7.1
2.85	400	33	6.99	87.5	7.1
2.85833	400	33	6.99	87.4	7.1
2.86667	400	33	6.99	87.4	7.1
2.875	400	33	6.99	87.4	7.1
2.88333	401	33	6.99	87.3	7.1
2.89167	399	33	6.99	87.2	7.1
2.9	400	33	6.99	87.1	7.1
2.90833	400	33	6.99	87	7.1
2.91667	400	33	6.99	86.9	7.1
2.925	400	33	6.99	86.8	7.1
2.93333	400	33	6.99	86.8	7.1
2.94167	400	33	6.99	86.7	7.1
2.95	401	33	6.99	86.6	7.1
2.95833	399	33	6.99	86.6	7.1
2.96667	400	33	6.99	86.5	7.1
2.975	400	33	6.99	86.4	7.1
2.98333	400	33	6.99	86.3	7.1
2.99167	400	33	6.99	86.2	7.1
3	400	33	6.99	86.2	7.1
3.00833	400	33	6.99	86.1	7.1
3.01667	400	33	6.99	86	7.1
3.025	400	33	6.99	85.9	7.1
3.03333	400	33	6.99	85.8	7.1
3.04167	400	33	6.99	85.6	7.1
3.05	400	33	6.99	85.8	7.1
3.05833	401	33	6.99	85.6	7.1
3.06667	400	33	6.99	85.4	7.1
3.075	400	33	6.98	85.4	7.1
3.08333	400	33	6.98	85.4	7.1
3.09167	400	33	6.98	85.4	7.1
3.1	400	33	6.98	85.3	7.1
3.10833	400	33	6.98	85.2	7.1
3.11667	400	33	6.98	85.1	7.1
3.125	400	33	6.98	85.1	7.1
3.13333	400	33	6.98	85.1	7.1
3.14167	400	33	6.98	85	7.1
3.15	400	33	6.98	85	7.1
3.15833	400	33	6.98	84.9	7.1
3.16667	400	33	6.98	84.8	7.1
3.175	400	33	6.98	84.8	7.1
3.18333	400	33	6.98	84.7	7.1
3.19167	400	33	6.98	84.8	7.1
3.2	400	33	6.98	84.7	7.1
3.20833	400	33	6.98	84.7	7.1
3.21667	400	33	6.98	84.6	7.1
3.225	400	33	6.98	84.8	7.1
3.23333	400	33	6.98	84.5	7.1
3.24167	400	33	6.98	84.5	7.1
3.25	400	33	6.98	84.5	7.1
3.25833	400	33	6.98	84.5	7.1
3.26667	400	33	6.98	84.4	7.1
3.275	400	33	6.98	84.5	7.1
3.28333	400	33	6.98	84.4	7.1
3.29167	401	33	6.98	84.3	7.1
3.3	400	33	6.98	84.3	7.1
3.30833	400	33	6.98	84.2	7.1
3.31667	400	33	6.98	84.2	7.1
3.325	400	33	6.98	84.2	7.1
3.33333	400	33	6.98	84.1	7.1
3.34167	399	33	6.98	84	7.1
3.35	400	33	6.98	84.1	7.1
3.35833	400	33	6.98	83.9	7.1
3.36667	400	33	6.98	84	7.1
3.375	399	33	6.98	83.9	7.1
3.38333	400	33	6.98	83.8	7.1
3.39167	400	33	6.98	83.8	7.1
3.4	400	33	6.98	83.8	7.1
3.40833	400	33	6.98	83.7	7.1
3.41667	400	33	6.98	83.7	7.1
3.425	400	33	6.98	83.7	7.1
3.43333	400	33	6.98	83.6	7.1
3.44167	400	33	6.98	83.5	7.1
3.45	400	33	6.98	83.4	7.1
3.45833	400	33	6.98	83.4	7.1
3.46667	400	33	6.98	83.4	7.1
3.475	400	33	6.98	83.4	7.1
3.48333	400	33	6.98	83.3	7.1
3.49167	400	33	6.98	83.2	7.1
3.5	400	33	6.98	83.2	7.1
3.50833	400	33	6.98	83.1	7.1
3.51667	400	33	6.98	83.2	7.1
3.525	400	33	6.98	83.2	7.1
3.53333	400	33	6.98	83.1	7.1
3.54167	400	33	6.98	83.2	7.1
3.55	400	33	6.98	83	7.1
3.55833	401	33	6.98	82.9	7.1
3.56667	400	33	6.98	82.8	7.1
3.575	399	33	6.98	82.9	7.1
3.58333	400	33	6.98	82.8	7.1
3.59167	400	33	6.98	82.9	7.1
3.6	400	33	6.98	82.9	7.1
3.60833	400	33	6.98	82.8	7.1
3.61667	400	33	6.98	82.6	7.1
3.625	400	33	6.98	82.6	7.1
3.63333	400	33	6.98	82.5	7.1
3.64167	400	33	6.98	82.6	7.1
3.65	400	33	6.98	82.6	7.1
3.65833	400	33	6.98	82.6	7.1
3.66667	400	33	6.98	82.5	7.1
3.675	400	33	6.98	82.5	7.1
3.68333	401	33	6.98	82.5	7.1
3.69167	400	33	6.98	82.3	7.1
3.7	400	33	6.98	82.4	7.1
3.70833	400	33	6.98	82.4	7.1
3.71667	400	33	6.98	82.3	7.1
3.725	400	33	6.98	82.4	7.1
3.73333	400	33	6.98	82.4	7.1
3.74167	400	33	6.98	82.3	7.1
3.75	400	33	6.98	82.3	7.1
3.75833	400	33	6.98	82.4	7.1
3.76667	400	33	6.98	82.2	7.1
3.775	400	33	6.98	82.2	7.1
3.78333	400	33	6.98	82.3	7.1
3.79167	400	33	6.98	82.2	7.1
3.8	400	33	6.98	82.4	7.1
3.80833	400	33	6.98	82.1	7.1
3.81667	399	33	6.98	82	7.1
3.825	400	33	6.98	81.9	7.1
3.83333	400	33	6.99	82	7.1
3.84167	400	33	6.99	81.9	7.1
3.85	400	33	6.99	81.9	7.1
3.85833	400	33	6.99	81.6	7.1
3.86667	400	33	6.99	81.7	7.1
3.875	400	33	6.99	81.8	7.1
3.88333	400	33	6.99	81.6	7.1
3.89167	400	33	6.99	81.4	7.1
3.9	400	33	6.99	81.3	7.1
3.90833	400	33	6.99	81.4	7.1
3.91667	400	33	6.99	81.3	7.1
3.925	400	33	6.99	81.3	7.1
3.93333	400	33	6.99	81.1	7.1
3.94167	400	33	6.99	81.1	7.1
3.95	400	33	6.99	81.1	7.1
3.95833	400	33	6.99	80.9	7.1
3.96667	400	33	6.99	80.8	7.1
3.975	400	33	6.99	80.9	7.1
3.98333	400	33	6.99	80.8	7.1
3.99167	400	33	6.99	80.8	7.1
4	400	33	6.99	80.9	7.1
4.00833	400	33	6.99	80.8	7.1
4.01667	400	33	6.99	80.8	7.1
4.025	400	33	6.99	80.7	7.1
4.03333	401	33	6.99	80.7	7.1
4.04167	400	33	6.99	80.5	7.1
4.05	400	33	6.99	80.5	7.1
4.05833	399	33	6.99	80.5	7.1
4.06667	400	33	6.99	80.5	7.1
4.075	400	33	6.99	80.5	7.1
4.08333	399	33	6.99	80.5	7.1
4.09167	400	33	6.99	80.4	7.1
4.1	400	33	7	80.4	7.1
4.10833	400	33	7	80.3	7.1
4.11667	400	33	7	80.2	7.1
4.125	400	33	7	80.2	7.1
4.13333	400	33	7	80.2	7.1
4.14167	400	33	7	80.1	7.1
4.15	400	33	7	80.3	7.1
4.15833	400	33	7	80.3	7.1
4.16667	400	33	7	80.2	7.1
4.175	400	33	7	80.1	7.1
4.18333	401	33	7	80.1	7.1
4.19167	400	33	7	80	7.1
4.2	400	33	7	80.1	7.1
4.20833	400	33	7	80	7.1
4.21667	400	33	7	80.2	7.1
4.225	400	33	7	80.2	7.1
4.23333	400	33	7	80	7.1
4.24167	400	33	7	79.9	7.1
4.25	400	33	7	79.9	7.1
4.25833	400	33	7	80.1	7.1
4.26667	400	33	7	79.9	7.1
4.275	400	33	7	79.7	7.1
4.28333	400	33	7	79.8	7.1
4.29167	400	33	7	79.8	7.1
4.3	400	33	7	79.6	7.1
4.30833	400	33	7	79.5	7.1
4.31667	400	33	7	79.6	7.1
4.325	400	33	7	79.5	7.1
4.33333	400	33	7	79.4	7.1
4.34167	400	33	7	79.2	7.1
4.35	400	33	7	79.2	7.1
4.35833	400	33	7	79	7.1
4.36667	400	33	7	78.9	7.1
4.375	400	33	7	78.9	7.1
4.38333	400	33	7	78.6	7.1
4.39167	399	33	7	78.3	7.1
4.4	400	33	7	78.3	7.1
4.40833	400	33	7	78.3	7.1
4.41667	400	33	7	78.3	7.1
4.425	400	33	7	78.1	7.1
4.43333	400	33	7	78	7.1
4.44167	400	33	7	77.9	7.1
4.45	400	33	7	77.7	7.1
4.45833	400	33	7	77.6	7.1
4.46667	400	33	7	77.5	7.1
4.475	400	33	7	77.5	7.1
4.48333	400	33	7	77.4	7.1
4.49167	400	33	7	77.2	7.1
4.5	400	33	7	76.9	7.1
4.50833	400	33	7	77	7.1
4.51667	400	33	7	76.8	7.1
4.525	400	33	7	76.7	7.1
4.53333	400	33	7	76.6	7.1
4.54167	400	33	7	76.3	7.1
4.55	400	33	7	76.1	7.1
4.55833	400	33	7	76.3	7.1
4.56667	400	33	7	76.1	7.1
4.575	401	33	7	75.9	7.1
4.58333	400	33	7	75.9	7.1
4.59167	400	33	7	75.6	7.1
4.6	399	33	7	75.4	7.1
4.60833	400	33	7	75.4	7.1
4.61667	400	33	7	75.2	7.1
4.625	400	33	7	75.1	7.1
4.63333	400	33	7	75	7.1
4.64167	400	33	7	74.8	7.1
4.65	400	33	7	74.9	7.1
4.65833	400	33	7	74.7	7.1
4.66667	400	33	7	74.6	7.1
4.675	400	33	7	74.5	7.1
4.68333	400	33	7	74.4	7.1
4.69167	399	33	7	74.1	7.1
4.7	400	33	7	74.2	7.1
4.70833	400	33	7	74.2	7.1
4.71667	400	33	7	74.2	7.1
4.725	400	33	7	74.6	7.1
4.73333	401	33	7	74.7	7.1
4.74167	400	33	7	74.7	7.1
4.75	400	33	7	75.2	7.1
4.75833	400	33	7.01	75.4	7.1
4.76667	400	33	7.01	75.8	7.1
4.775	400	33	7.01	76.2	7.1
4.78333	400	33	7.01	76.7	7.1
4.79167	400	33	7.01	77.2	7.1
4.8	400	33	7.01	77.6	7.1
4.80833	400	33	7.01	77.8	7.1
4.81667	400	33	7.01	78	7.1
4.825	400	33	7.01	78.2	7.1
4.83333	400	33	7.01	78.5	7.1
4.84167	400	33	7.01	78.5	7.1
4.85	400	33	7.01	78.5	7.1
4.85833	400	33	7.01	78.7	7.1
4.86667	400	33	7.01	78.8	7.1
4.875	400	33	7.01	79	7.1
4.88333	400	33	7.02	78.9	7.1
4.89167	400	33	7.02	79	7.1
4.9	400	33	7.02	78.9	7.1
4.90833	400	33	7.02	78.8	7.1
4.91667	400	33	7.02	78.8	7.1
4.925	400	33	7.02	78.7	7.1
4.93333	400	33	7.02	78.4	7.1
4.94167	400	33	7.02	78.4	7.1
4.95	400	33	7.02	78.4	7.1
4.95833	400	33	7.02	78.1	7.1
4.96667	400	33	7.02	77.9	7.1
4.975	400	33	7.02	77.7	7.1
4.98333	400	33	7.02	77.6	7.1
4.99167	400	33	7.02	77.3	7.1
5	400	33	7.02	77.4	7.1
5.00833	400	33	7.02	77.2	7.1
5.01667	400	33	7.02	77.1	7.1
5.025	400	33	7.02	76.9	7.1
5.03333	400	33	7.02	76.8	7.1
5.04167	400	33	7.02	76.8	7.1
5.05	400	33	7.02	76.6	7.1
5.05833	400	33	7.02	76.4	7.1
5.06667	400	33	7.03	76.2	7.1
5.075	400	33	7.03	76.3	7.1
5.08333	400	33	7.03	76.2	7.1
5.09167	400	33	7.03	75.9	7.1
5.1	400	33	7.03	75.7	7.1
5.10833	400	33	7.03	75.7	7.1
5.11667	400	33	7.03	75.7	7.1
5.125	400	33	7.03	75.6	7.1
5.13333	400	33	7.03	75.6	7.1
5.14167	400	33	7.03	75.3	7.1
5.15	400	33	7.03	75.1	7.1
5.15833	400	33	7.03	74.8	7.1
5.16667	400	33	7.03	74.8	7.1
5.175	400	33	7.03	74.6	7.1
5.18333	400	33	7.03	74.4	7.1
5.19167	400	33	7.03	74.3	7.1
5.2	400	33	7.03	74.2	7.1
5.20833	400	33	7.03	74	7.1
5.21667	400	33	7.03	73.7	7.1
5.225	400	33	7.03	73.9	7.1
5.23333	400	33	7.04	73.9	7.1
5.24167	400	33	7.04	73.8	7.1
5.25	400	33	7.04	73.7	7.1
5.25833	400	33	7.04	73.5	7.1
5.26667	400	33	7.04	73.3	7.1
5.275	400	33	7.04	73.2	7.1
5.28333	400	33	7.04	73.2	7.1
5.29167	400	33	7.04	72.8	7.1
5.3	400	33	7.04	72.8	7.1
5.30833	400	33	7.04	72.6	7.1
5.31667	400	33	7.04	72.6	7.1
5.325	400	33	7.04	72.7	7.1
5.33333	400	33	7.04	72.6	7.1
5.34167	400	33	7.04	72.5	7.1
5.35	400	33	7.05	72.3	7.1
5.35833	400	33	7.05	72	7.1
5.36667	400	33	7.05	72	7.1
5.375	400	33	7.05	72	7.1
5.38333	400	33	7.05	72.1	7.1
5.39167	400	33	7.05	71.8	7.1
5.4	400	33	7.05	71.5	7.1
5.40833	400	33	7.05	71.8	7.1
5.41667	400	33	7.05	71.9	7.1
5.425	400	33	7.05	71.6	7.1
5.43333	400	33	7.05	71.3	7.1
5.44167	400	33	7.05	71.4	7.1
5.45	400	33	7.05	71.5	7.1
5.45833	400	33	7.06	71.2	7.1
5.46667	400	33	7.06	70.9	7.1
5.475	400	33	7.06	70.9	7.1
5.48333	400	33	7.06	70.7	7.1
5.49167	399	33	7.06	70.7	7.1
5.5	400	33	7.06	70.4	7.1
5.50833	400	33	7.06	70.5	7.1
5.51667	400	33	7.06	70.4	7.1
5.525	400	33	7.06	70.8	7.1
5.53333	400	33	7.06	70.8	7.1
5.54167	400	33	7.06	70.4	7.1
5.55	400	33	7.07	70	7.1
5.55833	400	33	7.07	70	7.1
5.56667	400	33	7.07	69.8	7.1
5.575	400	33	7.07	69.8	7.1
5.58333	400	33	7.07	70.1	7.1
5.59167	400	33	7.07	70.2	7.1
5.6	400	33	7.07	69.9	7.1
5.60833	400	33	7.07	69.6	7.1
5.61667	400	33	7.07	69.5	7.1
5.625	400	33	7.07	69.7	7.1
5.63333	400	33	7.07	69.6	7.1
5.64167	400	33	7.08	69.4	7.1
5.65	400	33	7.08	69.5	7.1
5.65833	400	33	7.08	69.7	7.1
5.66667	400	33	7.08	69.8	7.1
5.675	400	33	7.08	69.4	7.1
5.68333	400	33	7.08	69.3	7.1
5.69167	400	33	7.08	69.5	7.1
5.7	400	33	7.08	69.5	7.1
5.70833	400	33	7.08	69.6	7.1
5.71667	400	33	7.08	70	7.1
5.725	400	33	7.08	69.9	7.1
5.73333	400	33	7.08	69.9	7.1
5.74167	400	33	7.09	69.8	7.1
5.75	400	33	7.09	70	7.1
5.75833	400	33	7.09	70.2	7.1
5.76667	400	33	7.09	70.2	7.1
5.775	400	33	7.09	70.1	7.1
5.78333	401	33	7.09	70.1	7.1
5.79167	400	33	7.09	70.5	7.1
5.8	400	33	7.09	70.9	7.1
5.80833	400	33	7.09	70.8	7.1
5.81667	400	33	7.09	70.9	7.1
5.825	400	33	7.09	70.9	7.1
5.83333	400	33	7.09	70.8	7.1
5.84167	400	33	7.09	70.7	7.1
5.85	400	33	7.09	70.7	7.1
5.85833	400	33	7.09	70.8	7.1
5.86667	399	33	7.1	71	7.1
5.875	400	33	7.1	71	7.1
5.88333	400	33	7.1	71	7.1
5.89167	400	33	7.1	70.6	7.1
5.9	400	33	7.1	70.4	7.1
5.90833	401	33	7.1	70.7	7.1
5.91667	400	33	7.1	70.6	7.1
5.925	400	33	7.1	70.3	7.1
5.93333	400	33	7.1	70.4	7.1
5.94167	400	33	7.1	70.3	7.1
5.95	400	33	7.1	70.2	7.1
5.95833	400	33	7.09	68.9	7.1
5.96667	400	33	7.09	66	7.1
5.975	400	33	7.09	64.1	7.1
5.98333	400	33	7.09	63	7.1
5.99167	399	33	7.09	62.2	7.1
6	400	33	7.09	61.7	7.1
6.00833	400	33	7.09	61.3	7.1
6.01667	400	33	7.09	60.7	7.1
6.025	400	33	7.09	60.5	7.1
6.03333	400	33	7.09	59.4	7.1
6.04167	400	33	7.09	59.1	7.1
6.05	400	33	7.09	59.1	7.1
6.05833	400	33	7.09	58.6	7.1
6.06667	400	33	7.09	57.6	7.1
6.075	400	33	7.08	56.8	7.1
6.08333	400	33	7.08	56	7.1
6.09167	400	33	7.08	55.1	7.1
6.1	400	33	7.08	55.4	7.1
6.10833	400	33	7.08	57.4	7.1
6.11667	400	33	7.08	59.5	7.1
6.125	400	33	7.08	61.2	7.1
6.13333	400	33	7.08	62.8	7.1
6.14167	400	33	7.09	63.4	7.1
6.15	400	33	7.09	64	7.1
6.15833	400	33	7.09	63.9	7.1
6.16667	400	33	7.09	63.9	7.1
6.175	401	33	7.09	64.2	7.1
6.18333	400	33	7.09	64.1	7.1
6.19167	400	33	7.09	64.1	7.1
6.2	399	33	7.09	63.5	7.1
6.20833	400	33	7.09	63.1	7.1
6.21667	400	33	7.09	63.7	7.1
6.225	400	33	7.09	63.6	7.1
6.23333	400	33	7.09	62.9	7.1
6.24167	400	33	7.09	63.2	7.1
6.25	400	33	7.09	63.4	7.1
6.25833	400	33	7.09	62.7	7.1
6.26667	400	33	7.09	63	7.1
6.275	400	33	7.09	63.3	7.1
6.28333	400	33	7.09	63	7.1
6.29167	400	33	7.1	63	7.1
6.3	400	33	7.09	63	7.1
6.30833	399	33	7.1	63.3	7.1
6.31667	400	33	7.1	63.1	7.1
6.325	400	33	7.1	62.9	7.1
6.33333	400	33	7.1	62.9	7.1
6.34167	400	33	7.1	62.9	7.1
6.35	400	33	7.1	62.7	7.1
6.35833	400	33	7.1	62.1	7.1
6.36667	400	33	7.1	61.8	7.1
6.375	400	33	7.1	62	7.1
6.38333	401	33	7.1	62.3	7.1
6.39167	400	33	7.1	61.8	7.1
6.4	401	33	7.1	61.6	7.1
6.40833	400	33	7.1	62.2	7.1
6.41667	400	33	7.1	61.9	7.1
6.425	400	33	7.1	62.2	7.1
6.43333	400	33	7.1	61.3	7.1
6.44167	400	33	7.1	61.1	7.1
6.45	400	33	7.1	60.8	7.1
6.45833	400	33	7.1	60.6	7.1
6.46667	400	33	7.1	61.1	7.1
6.475	400	33	7.1	60.8	7.1
6.48333	400	33	7.1	60.4	7.1
6.49167	400	33	7.1	60.4	7.1
6.5	400	33	7.1	60.6	7.1
6.50833	400	33	7.1	60.3	7.1
6.51667	400	33	7.1	60.4	7.1
6.525	400	33	7.1	60.5	7.1
6.53333	400	33	7.1	60.4	7.1
6.54167	400	33	7.1	60.6	7.1
6.55	400	33	7.1	60.4	7.1
6.55833	400	33	7.1	60.4	7.1
6.56667	400	33	7.1	60.2	7.1
6.575	399	33	7.1	60	7.1
6.58333	400	33	7.1	61.7	7.1
6.59167	400	33	7.11	62.2	7.1
6.6	400	33	7.11	62.7	7.1
6.60833	400	33	7.11	62.9	7.1
6.61667	400	33	7.11	62.7	7.1
6.625	400	33	7.11	62.9	7.1
6.63333	400	33	7.11	63.6	7.1
6.64167	400	33	7.11	64	7.1
6.65	400	33	7.11	64.4	7.1
6.65833	400	33	7.11	63.9	7.1
6.66667	400	33	7.11	63.4	7.1
6.675	400	33	7.11	62.5	7.1
6.68333	401	33	7.11	62.3	7.1
6.69167	399	33	7.11	62.2	7.1
6.7	400	33	7.11	61.3	7.1
6.70833	400	33	7.11	61.4	7.1
6.71667	400	33	7.11	60.8	7.1
6.725	400	33	7.11	61.1	7.1
6.73333	400	33	7.11	60.2	7.1
6.74167	400	33	7.11	60.7	7.1
6.75	400	33	7.11	60.5	7.1
6.75833	400	33	7.11	60.2	7.1
6.76667	400	33	7.11	60.6	7.1
6.775	400	33	7.11	59.9	7.1
6.78333	400	33	7.11	60.2	7.1
6.79167	400	33	7.11	60.1	7.1
6.8	400	33	7.11	59.8	7.1
6.80833	400	33	7.11	59.6	7.1
6.81667	400	33	7.11	59.1	7.1
6.825	400	33	7.11	59.1	7.1
6.83333	400	33	7.11	58.3	7.1
6.84167	400	33	7.11	57.7	7.1
6.85	400	33	7.11	57.5	7.1
6.85833	399	33	7.11	57.9	7.1
6.86667	400	33	7.11	57.9	7.1
6.875	400	33	7.11	57.9	7.1
6.88333	400	33	7.11	57.4	7.1
6.89167	400	33	7.11	57.4	7.1
6.9	400	33	7.11	57.2	7.1
6.90833	400	33	7.11	56.7	7.1
6.91667	400	33	7.11	56.8	7.1
6.925	400	33	7.11	56.9	7.1
6.93333	400	33	7.11	56.3	7.1
6.94167	400	33	7.11	56.3	7.1
6.95	400	33	7.11	58.3	7.1
6.95833	400	33	7.11	59.6	7.1
6.96667	400	33	7.11	59.9	7.1
6.975	400	33	7.11	59	7.1
6.98333	400	33	7.11	58.3	7.1
6.99167	400	33	7.11	58.4	7.1
7	400	33	7.11	59.1	7.1
7.00833	400	33	7.11	59.7	7.1
7.01667	400	33	7.11	60	7.1
7.025	400	33	7.12	60.8	7.1
7.03333	400	33	7.12	60.9	7.1
7.04167	400	33	7.12	60.9	7.1
7.05	400	33	7.12	60.4	7.1
7.05833	400	33	7.11	59.6	7.1
7.06667	400	33	7.12	59.6	7.1
7.075	401	33	7.11	59.5	7.1
7.08333	400	33	7.11	59.7	7.1
7.09167	400	33	7.11	59.2	7.1
7.1	400	33	7.11	58.6	7.1
7.10833	400	33	7.11	57.8	7.1
7.11667	399	33	7.11	57.2	7.1
7.125	400	33	7.11	57.2	7.1
7.13333	400	33	7.11	56.7	7.1
7.14167	400	33	7.11	56.5	7.1
7.15	400	33	7.11	56.8	7.1
7.15833	400	33	7.11	56.6	7.1
7.16667	400	33	7.11	56.3	7.1
7.175	400	33	7.11	56.6	7.1
7.18333	400	33	7.11	56.6	7.1
7.19167	400	33	7.11	56.6	7.1
7.2	400	33	7.11	56.1	7.1
7.20833	400	33	7.11	55.6	7.1
7.21667	400	33	7.11	55.1	7.1
7.225	400	33	7.11	55.2	7.1
7.23333	401	33	7.11	55.5	7.1
7.24167	400	33	7.11	55.5	7.1
7.25	400	33	7.11	55.9	7.1
7.25833	400	33	7.11	55.7	7.1
7.26667	399	33	7.11	55.2	7.1
7.275	400	33	7.11	54.7	7.1
7.28333	400	33	7.11	54.7	7.1
7.29167	400	33	7.11	54.7	7.1
7.3	400	33	7.11	54.7	7.1
7.30833	400	33	7.11	54.9	7.1
7.31667	400	33	7.11	54.7	7.1
7.325	400	33	7.11	54.6	7.1
7.33333	400	33	7.1	54.4	7.1
7.34167	400	33	7.1	54.1	7.1
7.35	401	33	7.1	54	7.1
7.35833	400	33	7.1	53.7	7.1
7.36667	400	33	7.1	53.7	7.1
7.375	400	33	7.1	53.6	7.1
7.38333	400	33	7.1	54	7.1
7.39167	400	33	7.1	53.4	7.1
7.4	400	33	7.1	53.2	7.1
7.40833	400	33	7.1	53.9	7.1
7.41667	401	33	7.1	54	7.1
7.425	400	33	7.1	53.9	7.1
7.43333	400	33	7.1	53.8	7.1
7.44167	400	33	7.1	54	7.1
7.45	400	33	7.1	54.2	7.1
7.45833	400	33	7.1	54.7	7.1
7.46667	400	33	7.1	54.9	7.1
7.475	400	33	7.1	54.9	7.1
7.48333	400	33	7.1	54.2	7.1
7.49167	400	33	7.1	54.3	7.1
7.5	401	33	7.1	55	7.1
7.50833	400	33	7.1	54.7	7.1
7.51667	400	33	7.09	54.4	7.1
7.525	400	33	7.09	55.5	7.1
7.53333	400	33	7.09	55.6	7.1
7.54167	400	33	7.09	55.3	7.1
7.55	400	33	7.09	55.6	7.1
7.55833	400	33	7.09	55.2	7.1
7.56667	400	33	7.09	55.3	7.1
7.575	400	33	7.09	55.7	7.1
7.58333	400	33	7.09	56.5	7.1
7.59167	399	33	7.09	56.4	7.1
7.6	400	33	7.09	56.6	7.1
7.60833	400	33	7.09	57.3	7.1
7.61667	400	33	7.09	57.7	7.1
7.625	400	33	7.09	57.7	7.1
7.63333	400	33	7.09	57.7	7.1
7.64167	400	33	7.09	57.7	7.1
7.65	400	33	7.09	58.2	7.1
7.65833	400	33	7.09	58.2	7.1
7.66667	400	33	7.09	58	7.1
7.675	400	33	7.09	58.2	7.1
7.68333	400	33	7.09	59	7.1
7.69167	400	33	7.08	59.3	7.1
7.7	400	33	7.08	59.2	7.1
7.70833	400	33	7.08	58.9	7.1
7.71667	400	33	7.08	59.3	7.1
7.725	399	33	7.08	59.5	7.1
7.73333	400	33	7.08	58.8	7.1
7.74167	400	33	7.08	58.9	7.1
7.75	400	33	7.08	59	7.1
7.75833	400	33	7.08	58.8	7.1
7.76667	400	33	7.08	59.3	7.1
7.775	400	33	7.08	59.9	7.1
7.78333	400	33	7.08	59.5	7.1
7.79167	400	33	7.07	59.8	7.1
7.8	400	33	7.07	59.5	7.1
7.80833	401	33	7.07	59.2	7.1
7.81667	399	33	7.07	59.7	7.1
7.825	400	33	7.07	59.1	7.1
7.83333	400	33	7.07	59.7	7.1
7.84167	400	33	7.07	59.4	7.1
7.85	400	33	7.07	59.6	7.1
7.85833	400	33	7.07	59.6	7.1
7.86667	400	33	7.06	59.5	7.1
7.875	400	33	7.06	59.4	7.1
7.88333	400	33	7.06	60	7.1
7.89167	400	33	7.06	59.7	7.1
7.9	400	33	7.06	59.6	7.1
7.90833	400	33	7.06	60.1	7.1
7.91667	400	33	7.06	59.9	7.1
7.925	400	33	7.06	59.3	7.1
7.93333	400	33	7.06	59.9	7.1
7.94167	400	33	7.05	59.6	7.1
7.95	400	33	7.05	59.1	7.1
7.95833	400	33	7.05	59.3	7.1
7.96667	400	33	7.05	59	7.1
7.975	400	33	7.05	59.2	7.1
7.98333	400	33	7.05	59.2	7.1
7.99167	400	33	7.05	59	7.1
8	400	33	7.05	59.2	7.1
8.00833	400	33	7.04	58.9	7.1
8.01667	400	33	7.04	58.7	7.1
8.025	400	33	7.04	59.5	7.1
8.03333	400	33	7.04	59.2	7.1
8.04167	400	33	7.04	59.3	7.1
8.05	400	33	7.04	58.7	7.1
8.05833	400	33	7.04	58.3	7.1
8.06667	400	33	7.03	58.6	7.1
8.075	400	33	7.03	58.3	7.1
8.08333	400	33	7.03	58.1	7.1
8.09167	400	33	7.03	58.7	7.1
8.1	400	33	7.03	58	7.1
8.10833	401	33	7.03	58.2	7.1
8.11667	400	33	7.03	58.1	7.1
8.125	400	33	7.02	57.6	7.1
8.13333	400	33	7.02	57.4	7.1
8.14167	400	33	7.02	57.6	7.1
8.15	400	33	7.02	57.3	7.1
8.15833	400	33	7.02	57.2	7.1
8.16667	400	33	7.02	57	7.1
8.175	400	33	7.02	57.2	7.1
8.18333	400	33	7.01	57.5	7.1
8.19167	400	33	7.01	57	7.1
8.2	400	33	7.01	57	7.1
8.20833	400	33	7.01	56.9	7.1
8.21667	400	33	7.01	56.8	7.1
8.225	400	33	7.01	56.7	7.1
8.23333	400	33	7.01	56.7	7.1
8.24167	400	33	7	56.2	7.1
8.25	399	33	7	56.6	7.1
8.25833	400	33	7	56.6	7.1
8.26667	400	33	7	56.4	7.1
8.275	400	33	7	56.3	7.1
8.28333	400	33	7	56.1	7.1
8.29167	400	33	7	55.9	7.1
8.3	400	33	6.99	56.1	7.1
8.30833	400	33	6.99	56.2	7.1
8.31667	400	33	6.99	55.7	7.1
8.325	400	33	6.99	55.5	7.1
8.33333	400	33	6.99	55.6	7.1
8.34167	400	33	6.99	55.7	7.1
8.35	400	33	6.98	56	7.1
8.35833	400	33	6.98	55.9	7.1
8.36667	400	33	6.98	55.7	7.1
8.375	401	33	6.98	55.5	7.1
8.38333	400	33	6.98	55	7.1
8.39167	400	33	6.98	54.7	7.1
8.4	400	33	6.98	55	7.1
8.40833	400	33	6.97	55.7	7.1
8.41667	400	33	6.97	55.4	7.1
8.425	400	33	6.97	55.5	7.1
8.43333	400	33	6.97	55.3	7.1
8.44167	400	33	6.97	55.3	7.1
8.45	400	33	6.97	55.1	7.1
8.45833	399	33	6.96	54.9	7.1
8.46667	400	33	6.96	54.7	7.1
8.475	400	33	6.96	54.8	7.1
8.48333	400	33	6.96	54.4	7.1
8.49167	400	33	6.96	55.1	7.1
8.5	400	33	6.96	55	7.1
8.50833	400	33	6.95	54.4	7.1
8.51667	399	33	6.95	54.4	7.1
8.525	400	33	6.95	54.7	7.1
8.53333	400	33	6.95	54.8	7.1
8.54167	400	33	6.95	54.2	7.1
8.55	400	33	6.95	54.2	7.1
8.55833	400	33	6.95	54.5	7.1
8.56667	400	33	6.94	54.5	7.1
8.575	400	33	6.94	53.6	7.1
8.58333	400	33	6.94	53.8	7.1
8.59167	400	33	6.94	53.8	7.1
8.6	400	33	6.94	54.2	7.1
8.60833	400	33	6.94	53.7	7.1
8.61667	400	33	6.93	53.3	7.1
8.625	400	33	6.93	53	7.1
8.63333	399	33	6.93	53	7.1
8.64167	400	33	6.93	53.1	7.1
8.65	400	33	6.93	52.6	7.1
8.65833	400	33	6.93	52.3	7.1
8.66667	400	33	6.92	53	7.1
8.675	400	33	6.92	53.1	7.1
8.68333	400	33	6.92	52.8	7.1
8.69167	400	33	6.92	53.2	7.1
8.7	400	33	6.92	52.9	7.1
8.70833	400	33	6.92	52.9	7.1
8.71667	400	33	6.91	53.1	7.1
8.725	400	33	6.91	53.1	7.1
8.73333	400	33	6.91	53	7.1
8.74167	400	33	6.91	52.4	7.1
8.75	400	33	6.91	52.1	7.1
8.75833	400	33	6.9	52.7	7.1
8.76667	400	33	6.9	52.5	7.1
8.775	401	33	6.9	52	7.1
8.78333	400	33	6.9	52.4	7.1
8.79167	400	33	6.9	51.8	7.1
8.8	400	33	6.9	52.4	7.1
8.80833	400	33	6.89	52.2	7.1
8.81667	400	33	6.89	51.7	7.1
8.825	400	33	6.89	51.5	7.1
8.83333	400	33	6.89	51.3	7.1
8.84167	401	33	6.89	51.1	7.1
8.85	400	33	6.89	50.9	7.1
8.85833	400	33	6.88	51.5	7.1
8.86667	400	33	6.88	51	7.1
8.875	400	33	6.88	50.9	7.1
8.88333	400	33	6.88	51.1	7.1
8.89167	400	33	6.88	50.6	7.1
8.9	400	33	6.88	51.4	7.1
8.90833	400	33	6.87	51.2	7.1
8.91667	400	33	6.87	51.3	7.1
8.925	400	33	6.87	51	7.1
8.93333	400	33	6.87	51.3	7.1
8.94167	400	33	6.87	51.5	7.1
8.95	400	33	6.87	53	7.1
8.95833	399	33	6.86	53.5	7.1
8.96667	400	33	6.86	55.7	7.1
8.975	400	33	6.86	56.8	7.1
8.98333	400	33	6.86	57.1	7.1
8.99167	400	33	6.86	57.4	7.1
9	400	33	6.86	56.5	7.1
9.00833	400	33	6.86	55.8	7.1
9.01667	399	33	6.85	55.3	7.1
9.025	400	33	6.85	54.2	7.1
9.03333	400	33	6.85	52.9	7.1
9.04167	400	33	6.85	51.5	7.1
9.05	400	33	6.85	50.8	7.1
9.05833	400	33	6.85	50.4	7.1
9.06667	400	33	6.84	49.4	7.1
9.075	400	33	6.84	49.3	7.1
9.08333	400	33	6.84	49.2	7.1
9.09167	400	33	6.84	48.5	7.1
9.1	400	33	6.84	47.6	7.1
9.10833	400	33	6.83	47.5	7.1
9.11667	400	33	6.83	47.2	7.1
9.125	400	33	6.83	47.6	7.1
9.13333	400	33	6.83	47.9	7.1
9.14167	400	33	6.83	47.8	7.1
9.15	400	33	6.82	48.1	7.1
9.15833	400	33	6.82	47.7	7.1
9.16667	400	33	6.82	48.5	7.1
9.175	400	33	6.82	48.7	7.1
9.18333	400	33	6.82	48.3	7.1
9.19167	400	33	6.82	48.3	7.1
9.2	400	33	6.81	48	7.1
9.20833	400	33	6.81	48.6	7.1
9.21667	400	33	6.81	48.3	7.1
9.225	400	33	6.81	48	7.1
9.23333	400	33	6.81	47.9	7.1
9.24167	400	33	6.81	47.6	7.1
9.25	400	33	6.8	47.3	7.1
9.25833	400	33	6.8	48.1	7.1
9.26667	400	33	6.8	48.6	7.1
9.275	400	33	6.8	47.9	7.1
9.28333	400	33	6.8	47.6	7.1
9.29167	400	33	6.8	47.7	7.1
9.3	400	33	6.79	47.8	7.1
9.30833	400	33	6.79	47.9	7.1
9.31667	400	33	6.79	47.5	7.1
9.325	400	33	6.79	46.8	7.1
9.33333	400	33	6.79	47.1	7.1
9.34167	400	33	6.78	47.7	7.1
9.35	400	33	6.78	48.1	7.1
9.35833	400	33	6.78	47.5	7.1
9.36667	400	33	6.78	46.8	7.1
9.375	400	33	6.78	47.2	7.1
9.38333	400	33	6.78	46.9	7.1
9.39167	400	33	6.77	47	7.1
9.4	400	33	6.77	47.3	7.1
9.40833	400	33	6.77	47.1	7.1
9.41667	400	33	6.77	46.6	7.1
9.425	400	33	6.77	46.2	7.1
9.43333	400	33	6.77	46.1	7.1
9.44167	400	33	6.76	46.5	7.1
9.45	400	33	6.76	46.2	7.1
9.45833	400	33	6.76	45.7	7.1
9.46667	400	33	6.76	45.7	7.1
9.475	400	33	6.76	46	7.1
9.48333	400	33	6.75	46.4	7.1
9.49167	400	33	6.75	45.7	7.1
9.5	400	33	6.75	46.1	7.1
9.50833	400	33	6.75	46.2	7.1
9.51667	400	33	6.75	46.3	7.1
9.525	400	33	6.75	46.2	7.1
9.53333	400	33	6.74	46.6	7.1
9.54167	400	33	6.74	46.1	7.1
9.55	400	33	6.74	46.3	7.1
9.55833	400	33	6.74	45.7	7.1
9.56667	400	33	6.74	45.5	7.1
9.575	400	33	6.74	45.3	7.1
9.58333	400	33	6.73	45.4	7.1
9.59167	400	33	6.73	45.6	7.1
9.6	400	33	6.73	45.7	7.1
9.60833	400	33	6.73	45.8	7.1
9.61667	400	33	6.73	45.4	7.1
9.625	400	33	6.72	45.6	7.1
9.63333	401	33	6.72	45.7	7.1
9.64167	400	33	6.72	46.3	7.1
9.65	400	33	6.72	46.1	7.1
9.65833	399	33	6.72	45.4	7.1
9.66667	399	33	6.72	45.5	7.1
9.675	400	33	6.71	45.2	7.1
9.68333	401	33	6.71	45.6	7.1
9.69167	400	33	6.71	45.7	7.1
9.7	400	33	6.71	45.2	7.1
9.70833	400	33	6.71	44.6	7.1
9.71667	400	33	6.71	44.4	7.1
9.725	400	33	6.7	44.3	7.1
9.73333	400	33	6.7	44.6	7.1
9.74167	400	33	6.7	44.4	7.1
9.75	400	33	6.7	44.6	7.1
9.75833	400	33	6.7	46	7.1
9.76667	400	33	6.7	47.8	7.1
9.775	400	33	6.7	49.4	7.1
9.78333	400	33	6.69	49.2	7.1
9.79167	400	33	6.69	49.1	7.1
9.8	400	33	6.69	49.1	7.1
9.80833	400	33	6.69	48.4	7.1
9.81667	400	33	6.69	48	7.1
9.825	400	33	6.69	47.6	7.1
9.83333	400	33	6.69	46.9	7.1
9.84167	400	33	6.68	46.3	7.1
9.85	400	33	6.68	45.6	7.1
9.85833	400	33	6.68	45.3	7.1
9.86667	400	33	6.68	45.5	7.1
9.875	400	33	6.68	45.3	7.1
9.88333	400	33	6.68	45	7.1
9.89167	400	33	6.67	45.7	7.1
9.9	400	33	6.67	46.1	7.1
9.90833	400	33	6.67	45.5	7.1
9.91667	400	33	6.67	45.1	7.1
9.925	400	33	6.67	45	7.1
9.93333	400	33	6.67	44.8	7.1
9.94167	400	33	6.66	44.9	7.1
9.95	400	33	6.66	44.5	7.1
9.95833	400	33	6.66	44.9	7.1
9.96667	400	33	6.66	44.8	7.1
9.975	400	33	6.66	44.3	7.1
9.98333	399	33	6.66	44.6	7.1
9.99167	400	33	6.66	44.3	7.1
10	400	33	6.65	44.1	7.1
10.0083	400	33	6.65	44.1	7.1
10.0167	400	33	6.65	43.8	7.1
10.025	400	33	6.65	43	7.1
10.0333	400	33	6.65	43.8	7.1
10.0417	400	33	6.65	43.6	7.1
10.05	400	33	6.65	43.3	7.1
10.0583	400	33	6.64	43.1	7.1
10.0667	400	33	6.64	43.4	7.1
10.075	400	33	6.64	42.7	7.1
10.0833	400	33	6.64	42.3	7.1
10.0917	400	33	6.64	43.1	7.1
10.1	400	33	6.64	43.4	7.1
10.1083	400	33	6.64	43.2	7.1
10.1167	400	33	6.63	43.4	7.1
10.125	400	33	6.63	43.4	7.1
10.1333	400	33	6.63	42	7.1
10.1417	400	33	6.63	41.8	7.1
10.15	400	33	6.63	42.5	7.1
10.1583	400	33	6.63	42.3	7.1
10.1667	400	33	6.63	41.6	7.1
10.175	400	33	6.62	42.1	7.1
10.1833	400	33	6.62	42.5	7.1
10.1917	400	33	6.62	42.3	7.1
10.2	400	33	6.62	42.4	7.1
10.2083	400	33	6.62	44	7.1
10.2167	400	33	6.62	47.3	7.1
10.225	400	33	6.62	50.3	7.1
10.2333	400	33	6.62	51.6	7.1
10.2417	400	33	6.61	49.3	7.1
10.25	400	33	6.61	47.4	7.1
10.2583	400	33	6.61	46.3	7.1
10.2667	400	33	6.61	45.7	7.1
10.275	400	33	6.61	45.1	7.1
10.2833	400	33	6.61	45.2	7.1
10.2917	400	33	6.6	45.5	7.1
10.3	400	33	6.6	45.1	7.1
10.3083	400	33	6.6	43.3	7.1
10.3167	400	33	6.6	43.1	7.1
10.325	400	33	6.6	42	7.1
10.3333	400	33	6.59	41.7	7.1
10.3417	400	33	6.59	41.4	7.1
10.35	400	33	6.59	41.6	7.1
10.3583	400	33	6.59	41.6	7.1
10.3667	400	33	6.59	42.3	7.1
10.375	400	33	6.59	42.7	7.1
10.3833	400	33	6.58	43	7.1
10.3917	400	33	6.58	44.2	7.1
10.4	400	33	6.58	44.4	7.1
10.4083	400	33	6.58	43.8	7.1
10.4167	400	33	6.58	43.6	7.1
10.425	400	33	6.58	44	7.1
10.4333	400	33	6.57	43.8	7.1
10.4417	400	33	6.57	44.2	7.1
10.45	400	33	6.57	43.6	7.1
10.4583	400	33	6.57	44.2	7.1
10.4667	400	33	6.57	43.9	7.1
10.475	400	33	6.56	43.9	7.1
10.4833	400	33	6.56	43.8	7.1
10.4917	400	33	6.56	44.4	7.1
10.5	400	33	6.56	44.1	7.1
10.5083	400	33	6.56	43.9	7.1
10.5167	400	33	6.55	44.8	7.1
10.525	400	33	6.55	44.6	7.1
10.5333	400	33	6.55	43.8	7.1
10.5417	400	33	6.55	44.1	7.1
10.55	400	33	6.55	44.4	7.1
10.5583	400	33	6.55	44	7.1
10.5667	400	33	6.54	43.8	7.1
10.575	400	33	6.54	43.9	7.1
10.5833	400	33	6.54	43.3	7.1
10.5917	400	33	6.54	43.6	7.1
10.6	400	33	6.54	43.9	7.1
10.6083	400	33	6.53	44.6	7.1
10.6167	400	33	6.53	44.8	7.1
10.625	400	33	6.53	44.5	7.1
10.6333	400	33	6.53	44	7.1
10.6417	400	33	6.53	43.5	7.1
10.65	400	33	6.68	43.9	7.1
10.6583	400	33.1	6.82	43	7.1
10.6667	400	33.1	6.83	42.1	7.1
10.675	400	33	6.83	42	7.1
10.6833	400	33	6.83	42.9	7.1
10.6917	400	33	6.83	43.1	7.1
10.7	400	33	6.83	43.8	7.1
10.7083	400	33	6.83	44.5	7.1
10.7167	400	33	6.83	44.2	7.1
10.725	399	33	6.83	43.7	7.1
10.7333	400	33	6.83	43.6	7.1
10.7417	400	33	6.83	43.3	7.1
10.75	400	33	6.82	42.4	7.1
10.7583	401	33	6.82	41.9	7.1
10.7667	400	33	6.82	41.1	7.1
10.775	400	33	6.82	41.7	7.1
10.7833	400	33	6.83	41.5	7.1
10.7917	400	33	6.83	41	7.1
10.8	400	33	6.82	41	7.1
10.8083	401	33	6.82	40.2	7.1
10.8167	400	33	6.83	41.2	7.1
10.825	400	33	6.83	40.1	7.1
10.8333	400	33	6.83	41.1	7.1
10.8417	400	33	6.82	41.1	7.1
10.85	400	33	6.83	41.2	7.1
10.8583	400	33	6.83	41.3	7.1
10.8667	400	33	6.83	41.6	7.1
10.875	401	33	6.82	41.8	7.1
10.8833	400	33	6.83	41	7.1
10.8917	400	33	6.83	41.4	7.1
10.9	400	33	6.83	40.9	7.1
10.9083	400	33	6.83	41	7.1
10.9167	400	33	6.83	41.1	7.1
10.925	400	33	6.83	40.8	7.1
10.9333	401	33	6.82	39.7	7.1
10.9417	409	33	6.83	40.5	7.1
10.95	401	33	6.83	40.9	7.1
10.9583	400	33	6.83	41.6	7.1
10.9667	400	33	6.82	40.3	7.1
10.975	400	33	6.83	40.5	7.1
10.9833	400	33	6.82	40.9	7.1
10.9917	400	33	6.82	40	7.1
11	400	33	6.82	40.3	7.1
11.0083	402	33	6.82	40.2	7.1
11.0167	401	33	6.82	41.1	7.1
11.025	400	33	6.82	41	7.1
11.0333	400	33	6.82	40.7	7.1
11.0417	400	33	6.82	40	7.1
11.05	406	33	6.82	40.2	7.1
11.0583	402	33	6.82	40.1	7.1
11.0667	403	33	6.82	40.6	7.1
11.075	400	33	6.82	40.1	7.1
11.0833	401	33	6.82	39.9	7.1
11.0917	401	33	6.82	40.1	7.1
11.1	400	33	6.82	40	7.1
11.1083	401	33	6.81	39.7	7.1
11.1167	409	33	6.82	40.2	7.1
11.125	401	33	6.81	40.5	7.1
11.1333	400	33	6.81	40	7.1
11.1417	403	33	6.81	39.2	7.1
11.15	410	33	6.81	40.4	7.1
11.1583	401	33	6.81	40.3	7.1
11.1667	400	33	6.81	39.8	7.1
11.175	402	33	6.81	40.2	7.1
11.1833	400	33	6.81	40.4	7.1
11.1917	400	33	6.8	40.2	7.1
11.2	405	33	6.8	39.9	7.1
11.2083	411	33	6.8	39.8	7.1
11.2167	405	33	6.8	40.8	7.1
11.225	402	33	6.79	39.5	7.1
11.2333	413	33	6.79	40.1	7.1
11.2417	403	33	6.79	40.6	7.1
11.25	400	33	6.78	39.7	7.1
11.2583	405	33	6.78	39.9	7.1
11.2667	411	33	6.78	40.1	7.1
11.275	403	33	6.78	40.2	7.1
11.2833	401	33	6.78	39.5	7.1
11.2917	418	33	6.78	38.8	7.1
11.3	420	33	6.78	41.8	7.1
11.3083	402	33	6.78	41.3	7.1
11.3167	401	33	6.78	40.3	7.1
11.325	410	33	6.78	39	7.1
11.3333	420	33	6.78	40.4	7.1
11.3417	407	33	6.78	40.6	7.1
11.35	400	33	6.78	40.1	7.1
11.3583	402	33	6.77	39.7	7.1
11.3667	411	33	6.77	39.4	7.1
11.375	412	33	6.77	40.4	7.1
11.3833	402	33	6.77	40.6	7.1
11.3917	406	33	6.76	39.3	7.1
11.4	417	33	6.76	40.2	7.1
11.4083	412	33	6.76	40.3	7.1
11.4167	410	33	6.75	39.6	7.1
11.425	417	33	6.75	39.8	7.1
11.4333	408	33	6.75	40.8	7.1
11.4417	402	33	6.75	39.5	7.1
11.45	416	33	6.76	39.7	7.1
11.4583	410	33	6.76	41	7.1
11.4667	401	33	6.76	40.3	7.1
11.475	411	33	6.77	38.5	7.1
11.4833	425	33	6.77	39.9	7.1
11.4917	415	33	6.77	41	7.1
11.5	401	33	6.77	39.9	7.1
11.5083	414	33	6.78	39.1	7.1
11.5167	418	33	6.77	40.7	7.1
11.525	403	33	6.78	40.4	7.1
11.5333	409	33	6.78	38.2	7.1
11.5417	426	33	6.78	39.7	7.1
11.55	418	33	6.78	41.4	7.1
11.5583	402	33	6.78	40.7	7.1
11.5667	409	33	6.79	39	7.1
11.575	423	33	6.79	39.3	7.1
11.5833	419	33	6.79	41	7.1
11.5917	406	33	6.79	39.1	7.1
11.6	422	33	6.79	39.5	7.1
11.6083	421	33	6.79	40.7	7.1
11.6167	409	33	6.79	41.2	7.1
11.625	407	33	6.79	39	7.1
11.6333	424	33	6.79	39.1	7.1
11.6417	421	33	6.79	40.8	7.1
11.65	407	33	6.79	39.9	7.1
11.6583	421	33	6.79	38.1	7.1
11.6667	432	33	6.79	39.9	7.1
11.675	424	33	6.79	42.1	7.1
11.6833	403	33	6.79	40.3	7.1
11.6917	415	33	6.79	38.4	7.1
11.7	428	33	6.79	40	7.1
11.7083	418	33	6.79	40.8	7.1
11.7167	410	33	6.79	39.2	7.1
11.725	426	33	6.8	39.2	7.1
11.7333	426	33	6.8	40.7	7.1
11.7417	419	33	6.8	41.2	7.1
11.75	413	33	6.8	38.6	7.1
11.7583	429	33	6.8	39.3	7.1
11.7667	427	33	6.8	41.4	7.1
11.775	414	33	6.8	40.7	7.1
11.7833	419	33	6.8	38.4	7.1
11.7917	431	33	6.8	40.1	7.1
11.8	423	33	6.8	41.2	7.1
11.8083	416	33	6.8	39.9	7.1
11.8167	426	33	6.8	38.7	7.1
11.825	432	33	6.8	40	7.1
11.8333	427	33	6.8	41.4	7.1
11.8417	416	33	6.8	40.6	7.1
11.85	421	33	6.79	38.6	7.1
11.8583	431	33	6.8	40.2	7.1
11.8667	425	33	6.8	40.3	7.1
11.875	426	33	6.8	40.2	7.1
11.8833	422	33	6.8	40.3	7.1
11.8917	425	33	6.8	39.5	7.1
11.9	429	33	6.8	40.1	7.1
11.9083	425	33	6.8	39.8	7.1
11.9167	427	33	6.8	40.2	7.1
11.925	424	33	6.8	40.3	7.1
11.9333	425	33	6.81	38.9	7.1
11.9417	431	33	6.8	40.1	7.1
11.95	427	33	6.8	40.7	7.1
11.9583	423	33	6.8	39.8	7.1
11.9667	430	33	6.8	39.6	7.1
11.975	431	33	6.79	39.6	7.1
11.9833	429	33	6.8	39.9	7.1
11.9917	430	33	6.8	40.3	7.1
12	426	33	6.8	39.8	7.1
12.0083	431	33	6.8	39.1	7.1
12.0167	433	33	6.8	40.3	7.1
12.025	429	33	6.8	40.8	7.1
12.0333	427	33	6.8	39.9	7.1
12.0417	430	33	6.8	39	7.1
12.05	436	33	6.8	39.7	7.1
12.0583	434	33	6.79	40.8	7.1
12.0667	427	33	6.79	40.8	7.1
12.075	429	33	6.79	39.2	7.1
12.0833	433	33	6.79	39.8	7.1
12.0917	431	33	6.8	40.2	7.1
12.1	432	33	6.81	39.8	7.1
12.1083	432	33	6.8	40.1	7.1
12.1167	432	33	6.8	40	7.1
12.125	432	33	6.8	39.8	7.1
12.1333	434	33	6.8	39.8	7.1
12.1417	433	33	6.8	40.4	7.1
12.15	429	33	6.8	40.6	7.1
12.1583	430	33	6.8	39	7.1
12.1667	436	33	6.79	39.6	7.1
12.175	435	33	6.81	40.5	7.1
12.1833	433	33	6.8	39.7	7.1
12.1917	436	33	6.8	39.3	7.1
12.2	439	33	6.8	39.8	7.1
12.2083	437	33	6.79	40.8	7.1
12.2167	435	33	6.8	40.4	7.1
12.225	432	33	6.81	40	7.1
12.2333	437	33	6.8	38.9	7.1
12.2417	440	33	6.8	40.3	7.1
12.25	438	33	6.81	40.4	7.1
12.2583	435	33	6.81	39.7	7.1
12.2667	437	33	6.8	39.2	7.1
12.275	442	33	6.8	39.3	7.1
12.2833	442	33	6.8	41.4	7.1
12.2917	434	33	6.8	40.3	7.1
12.3	438	33	6.8	38.8	7.1
12.3083	444	33	6.79	40	7.1
12.3167	440	33	6.79	40.6	7.1
12.325	438	33	6.79	40.3	7.1
12.3333	438	33	6.8	39.6	7.1
12.3417	442	33	6.81	39.6	7.1
12.35	441	33	6.81	40.2	7.1
12.3583	440	33	6.8	40.5	7.1
12.3667	439	33	6.8	39.5	7.1
12.375	443	33	6.8	39.3	7.1
12.3833	444	33	6.8	40.1	7.1
12.3917	442	33	6.8	40.8	7.1
12.4	439	33	6.8	40	7.1
12.4083	440	33	6.79	39.7	7.1
12.4167	443	33	6.8	39.5	7.1
12.425	443	33	6.81	40.4	7.1
12.4333	440	33	6.8	40.5	7.1
12.4417	440	33	6.8	39.2	7.1
12.45	444	33	6.8	39.5	7.1
12.4583	443	33	6.8	39.8	7.1
12.4667	445	33	6.8	39.9	7.1
12.475	442	33	6.8	40.7	7.1
12.4833	440	33	6.8	39.4	7.1
12.4917	446	33	6.8	39.3	7.1
12.5	446	33	6.81	39.8	7.1
12.5083	445	33	6.8	40.1	7.1
12.5167	446	33	6.8	39.2	7.1
12.525	448	33	6.8	39.7	7.1
12.5333	446	33	6.8	40.5	7.1
12.5417	445	33	6.8	40.4	7.1
12.55	444	33	6.8	39.6	7.1
12.5583	446	33	6.8	39.2	7.1
12.5667	448	33	6.8	39.6	7.1
12.575	448	33	6.8	40	7.1
12.5833	447	33	6.8	39.8	7.1
12.5917	448	33	6.81	39.9	7.1
12.6	450	33	6.81	40.2	7.1
12.6083	448	33	6.81	40.6	7.1
12.6167	447	33	6.8	40.2	7.1
12.625	447	33	6.8	39.8	7.1
12.6333	449	33	6.8	39.8	7.1
12.6417	450	33	6.8	39.6	7.1
12.65	451	33	6.8	40	7.1
12.6583	450	33	6.79	40	7.1
12.6667	449	33	6.81	40	7.1
12.675	449	33	6.8	39.4	7.1
12.6833	451	33	6.8	40.3	7.1
12.6917	450	33	6.8	39.5	7.1
12.7	453	33	6.8	39.9	7.1
12.7083	451	33	6.8	40.1	7.1
12.7167	452	33	6.8	39.2	7.1
12.725	455	33	6.8	39.8	7.1
12.7333	453	33	6.79	40.9	7.1
12.7417	450	33	6.8	40.5	7.1
12.75	451	33	6.8	39.7	7.1
12.7583	453	33	6.8	39.6	7.1
12.7667	454	33	6.8	39.8	7.1
12.775	454	33	6.8	40.3	7.1
12.7833	452	33	6.8	39.6	7.1
12.7917	454	33	6.8	40.3	7.1
12.8	453	33	6.8	39.8	7.1
12.8083	454	33	6.8	40.2	7.1
12.8167	454	33	6.8	40	7.1
12.825	454	33	6.8	39	7.1
12.8333	457	33	6.8	39.6	7.1
12.8417	454	33	6.87	40.7	7.1
12.85	453	33	6.91	39.7	7.1
12.8583	456	33	6.91	38.7	7.1
12.8667	460	33	6.9	39.5	7.1
12.875	458	33	6.9	40.6	7.1
12.8833	456	33	6.9	41.2	7.1
12.8917	451	33	6.91	39.8	7.1
12.9	456	33	6.9	38.7	7.1
12.9083	459	33	6.9	40.1	7.1
12.9167	456	33	6.9	40.5	7.1
12.925	454	33	6.9	39.9	7.1
12.9333	456	33	6.9	39.6	7.1
12.9417	457	33	6.9	39.4	7.1
12.95	459	33	6.9	39.3	7.1
12.9583	460	33	6.9	40.2	7.1
12.9667	457	33	6.9	40.9	7.1
12.975	455	33	6.9	39.4	7.1
12.9833	459	33	6.9	39.6	7.1
12.9917	458	33	6.91	40.3	7.1
13	458	33	6.91	39.9	7.1
13.0083	458	33	6.9	39.3	7.1
13.0167	460	33	6.89	39.4	7.1
13.025	461	33	6.89	39.6	7.1
13.0333	460	33	6.9	40.2	7.1
13.0417	459	33	6.9	39.5	7.1
13.05	461	33	6.9	40.1	7.1
13.0583	460	33	6.9	39.6	7.1
13.0667	463	33	6.9	40	7.1
13.075	460	33	6.91	39.7	7.1
13.0833	461	33	6.9	40.3	7.1
13.0917	461	33	6.9	39.3	7.1
13.1	464	33	6.89	39.5	7.1
13.1083	464	33	6.89	40.1	7.1
13.1167	461	33	6.9	41.2	7.1
13.125	459	33	6.91	38.7	7.1
13.1333	464	33	6.91	39.6	7.1
13.1417	464	33	6.9	39.9	7.1
13.15	463	33	6.91	40.4	7.1
13.1583	463	33	6.91	39.2	7.1
13.1667	465	33	6.9	39.5	7.1
13.175	466	33	6.9	40.3	7.1
13.1833	463	33	6.9	40	7.1
13.1917	463	33	6.9	39.2	7.1
13.2	465	33	6.9	39.6	7.1
13.2083	467	33	6.91	39.7	7.1
13.2167	465	33	6.9	40.3	7.1
13.225	464	33	6.9	39.5	7.1
13.2333	466	33	6.9	39.3	7.1
13.2417	468	33	6.89	39.4	7.1
13.25	468	33	6.89	40.8	7.1
13.2583	464	33	6.9	41.3	7.1
13.2667	463	33	6.89	40.1	7.1
13.275	465	33	6.9	39.6	7.1
13.2833	467	33	6.9	39	7.1
13.2917	468	33	6.9	38.8	7.1
13.3	470	33	6.89	40.2	7.1
13.3083	469	33	6.89	40.3	7.1
13.3167	468	33	6.91	39.7	7.1
13.325	470	33	6.9	40	7.1
13.3333	469	33	6.9	40.4	7.1
13.3417	468	33	6.89	40.3	7.1
13.35	468	33	6.89	39.3	7.1
13.3583	471	33	6.89	39.4	7.1
13.3667	471	33	6.89	40.4	7.1
13.375	469	33	6.91	39.7	7.1
13.3833	470	33	6.91	39.1	7.1
13.3917	473	33	6.91	39.3	7.1
13.4	473	33	6.9	40.5	7.1
13.4083	471	33	6.9	40.2	7.1
13.4167	471	33	6.89	40.4	7.1
13.425	470	33	6.91	40.1	7.1
13.4333	470	33	6.9	39.5	7.1
13.4417	473	33	6.9	39.2	7.1
13.45	473	33	6.9	40.3	7.1
13.4583	472	33	6.9	40.6	7.1
13.4667	471	33	6.9	39.8	7.1
13.475	473	33	6.89	38.9	7.1
13.4833	474	33	6.89	39.4	7.1
13.4917	474	33	6.9	40	7.1
13.5	474	33	6.89	40.2	7.1
13.5083	474	33	6.89	39.7	7.1
13.5167	474	33	6.91	40.1	7.1
13.525	475	33	6.9	39.2	7.1
13.5333	475	33	6.9	39.7	7.1
13.5417	476	33	6.89	40.6	7.1
13.55	475	33	6.9	40.1	7.1
13.5583	474	33	6.91	40.1	7.1
13.5667	474	33	6.9	39.5	7.1
13.575	475	33	6.91	39.7	7.1
13.5833	476	33	6.9	39.5	7.1
13.5917	477	33	6.91	39.8	7.1
13.6	478	33	6.91	39.8	7.1
13.6083	478	33	6.91	40.4	7.1
13.6167	476	33	6.9	40.3	7.1
13.625	476	33	6.9	39.7	7.1
13.6333	478	33	6.9	39.8	7.1
13.6417	479	33	6.89	39.8	7.1
13.65	479	33	6.9	39.9	7.1
13.6583	478	33	6.91	39.8	7.1
13.6667	479	33	6.9	38.9	7.1
13.675	482	33	6.9	39.8	7.1
13.6833	482	33	6.9	40.1	7.1
13.6917	480	33	6.9	40.2	7.1
13.7	480	33	6.91	40.3	7.1
13.7083	480	33	6.9	39.9	7.1
13.7167	480	33	6.9	40.3	7.1
13.725	481	33	6.9	39.5	7.1
13.7333	482	33	6.9	39.7	7.1
13.7417	482	33	6.9	39.8	7.1
13.75	483	33	6.9	41.2	7.1
13.7583	480	33	6.9	40.2	7.1
13.7667	481	33	6.91	39.6	7.1
13.775	483	33	6.9	39.2	7
13.7833	483	33	6.9	40	7.1
13.7917	483	33	6.91	39.9	7.1
13.8	483	33	6.91	39.6	7.1
13.8083	484	33	6.9	39.9	7.1
13.8167	484	33	6.9	40.1	7.1
13.825	484	33	6.91	39.7	7.1
13.8333	485	33	6.9	39.8	7.1
13.8417	485	33	6.9	39.5	7.1
13.85	486	33	6.9	39.6	7.1
13.8583	486	33	6.9	40.2	7.1
13.8667	486	33	6.9	39.6	7.1
13.875	487	33	6.9	39.2	7.1
13.8833	488	33	6.9	39.9	7.1
13.8917	487	33	6.9	39.8	7.1
13.9	488	33	6.9	40.6	7.1
13.9083	486	33	6.89	40.1	7.1
13.9167	486	33	6.9	39.6	7.1
13.925	487	33	6.9	39.7	7.1
13.9333	488	33	6.9	39.7	7.1
13.9417	490	33	6.9	40.3	7.1
13.95	488	33	6.9	39.8	7.1
13.9583	487	33	6.9	39.5	7.1
13.9667	489	33	6.9	39.9	7.1
13.975	489	33	6.9	39.7	7.1
13.9833	490	33	6.9	40.1	7.1
13.9917	489	33	6.9	39.7	7.1
14	490	33	6.89	39.6	7.1
14.0083	491	33	6.91	39.4	7.1
14.0167	492	33	6.9	40.1	7.1
14.025	491	33	6.9	40.2	7.1
14.0333	490	33	6.9	40.1	7.1
14.0417	491	33	6.9	40.3	7.1
14.05	491	33	6.91	39.4	7.1
14.0583	492	33	6.9	39.8	7.1
14.0667	492	33	6.9	39.8	7.1
14.075	492	33	6.9	40.1	7.1
14.0833	491	33	6.89	39.9	7.1
14.0917	492	33	6.9	40.3	7.1
14.1	491	33	6.9	40.4	7.1
14.1083	491	33	6.9	40	7.1
14.1167	492	33	6.9	39.1	7.1
14.125	494	33	6.9	39.5	7.1
14.1333	494	33	6.9	39.9	7.1
14.1417	494	33	6.9	39.9	7.1
14.15	494	33	6.89	39.2	7.1
14.1583	495	33	6.9	39.6	7.1
14.1667	495	33	6.9	39.4	7.1
14.175	496	33	6.9	39.8	7.1
14.1833	496	33	6.9	40.1	7.1
14.1917	496	33	6.9	40.3	7.1
14.2	494	33	6.9	40.1	7.1
14.2083	495	33	6.89	39.2	7.1
14.2167	496	33	6.89	40.1	7.1
14.225	497	33	6.9	40	7.1
14.2333	496	33	6.9	39.5	7.1
14.2417	497	33	6.9	39.4	7.1
14.25	497	33	6.89	40	7.1
14.2583	497	33	6.89	39.9	7.1
14.2667	498	33	6.88	39.7	7.1
14.275	498	33	6.88	39.7	7.1
14.2833	499	33	6.91	39.5	7.1
14.2917	500	33	6.9	39.1	7.1
14.3	500	33	6.9	40.1	7.1
14.3083	499	33	6.9	40.3	7.1
14.3167	499	33	6.89	39.6	7.1
14.325	500	33	6.88	40.1	7.1
14.3333	500	33	6.89	39.9	7.1
14.3417	500	33	6.89	39.8	7.1
14.35	501	33	6.89	39.8	7.1
14.3583	501	33	6.91	39.3	7.1
14.3667	502	33	6.91	39.5	7.1
14.375	503	33	6.91	38.9	7.1
14.3833	504	33	6.91	39.6	7.1
14.3917	503	33	6.91	41.1	7.1
14.4	501	33	6.91	39.3	7.1
14.4083	503	33	6.91	39.5	7.1
14.4167	504	33	6.91	39.8	7.1
14.425	504	33	6.9	40.5	7.1
14.4333	504	33	6.9	40.6	7.1
14.4417	503	33	6.9	39.6	7.1
14.45	504	33	6.9	39.6	7.1
14.4583	504	33	6.91	39.5	7.1
14.4667	505	33	6.9	39.7	7.1
14.475	505	33	6.9	39.8	7.1
14.4833	506	33	6.9	39.5	7.1
14.4917	507	33	6.9	39.7	7.1
14.5	507	33	6.9	40	7.1
14.5083	507	33	6.9	40	7.1
14.5167	507	33	6.9	39.3	7.1
14.525	508	33	6.91	39.7	7.1
14.5333	508	33	6.91	39.6	7.1
14.5417	509	33	6.9	39.5	7.1
14.55	509	33	6.91	39.8	7.1
14.5583	510	33	6.9	40.1	7.1
14.5667	509	33	6.9	39.7	7.1
14.575	510	33	6.9	39.9	7.1
14.5833	510	33	6.9	39.8	7.1
14.5917	510	33	6.89	39.7	7.1
14.6	510	33	6.88	40	7.1
14.6083	510	33	6.89	39.7	7.1
14.6167	510	33	6.89	40.1	7.1
14.625	511	33	6.88	39.5	7.1
14.6333	512	33	6.89	39.5	7.1
14.6417	512	33	6.91	39	7.1
14.65	513	33	6.91	39.8	7.1
14.6583	513	33	6.91	39.7	7.1
14.6667	513	33	6.91	40.2	7.1
14.675	514	33	6.91	39.7	7.1
14.6833	514	33	6.91	39.9	7.1
14.6917	514	33	6.9	40.5	7.1
14.7	512	33	6.9	39.9	7.1
14.7083	514	33	6.89	39	7.1
14.7167	515	33	6.9	39.5	7.1
14.725	515	33	6.91	39.9	7.1
14.7333	515	33	6.9	39.4	7.1
14.7417	516	33	6.9	39.9	7.1
14.75	516	33	6.89	39.5	7.1
14.7583	516	33	6.89	39.8	7.1
14.7667	516	33	6.91	39.7	7.1
14.775	517	33	6.9	39.3	7.1
14.7833	518	33	6.9	39.7	7.1
14.7917	517	33	6.9	40.2	7.1
14.8	517	33	6.91	39.7	7.1
14.8083	518	33	6.9	39.3	7.1
14.8167	519	33	6.91	40	7.1
14.825	519	33	6.9	39.5	7.1
14.8333	519	33	6.9	39.8	7.1
14.8417	519	33	6.9	39.8	7.1
14.85	520	33	6.9	40.3	7.1
14.8583	519	33	6.9	39.5	7.1
14.8667	520	33	6.91	39.8	7.1
14.875	520	33	6.91	39.8	7.1
14.8833	520	33	6.9	39.9	7.1
14.8917	520	33	6.91	39.7	7.1
14.9	521	33	6.9	39.3	7.1
14.9083	522	33	6.9	39.9	7.1
14.9167	522	33	6.9	39.7	7.1
14.925	523	33	6.9	39.3	7.1
14.9333	523	33	6.9	39.9	7.1
14.9417	523	33	6.9	40.1	7.1
14.95	523	33	6.9	39.5	7.1
14.9583	524	33	6.9	39.4	7.1
14.9667	524	33	6.9	39.7	7.1
14.975	524	33	6.9	39.9	7.1
14.9833	524	33	6.9	40	7.1
14.9917	525	33	6.9	39.6	7.1
15	525	33	6.9	39.8	7.1
15.0083	525	33	6.9	40.2	7.1
15.0167	524	33	6.9	39.6	7.1
15.025	525	33	6.91	39	7.1
15.0333	526	33	6.9	39.6	7.1
15.0417	527	33	6.9	39.9	7.1
15.05	527	33	6.9	39.8	7.1
15.0583	527	33	6.9	40.1	7.1
15.0667	527	33	6.9	40	7.1
15.075	527	33	6.9	39.2	7.1
15.0833	528	33	6.9	39.7	7.1
15.0917	528	33	6.9	39.7	7.1
15.1	529	33	6.9	39.4	7.1
15.1083	529	33	6.9	39.8	7.1
15.1167	529	33	6.9	39.9	7.1
15.125	529	33	6.9	40.3	7.1
15.1333	529	33	6.9	39.6	7.1
15.1417	529	33	6.9	39.6	7.1
15.15	530	33	6.9	39.6	7.1
15.1583	530	33	6.9	39.2	7.1
15.1667	531	33	6.9	39.8	7.1
15.175	531	33	6.9	40	7.1
15.1833	531	33	6.9	39.7	7.1
15.1917	532	33	6.9	39.7	7.1
15.2	532	33	6.9	39.5	7.1
15.2083	532	33	6.9	39.4	7.1
15.2167	533	33	6.9	39.1	7.1
15.225	534	33	6.9	39.5	7.1
15.2333	534	33	6.89	39.2	7.1
15.2417	535	33	6.89	39.6	7.1
15.25	535	33	6.88	40.3	7.1
15.2583	534	33	6.87	40.2	7.1
15.2667	534	33	6.9	40	7.1
15.275	535	33	6.9	38.7	7.1
15.2833	536	33	6.9	39.1	7.1
15.2917	537	33	6.91	39.5	7.1
15.3	538	33	6.9	39.5	7.1
15.3083	537	33	6.9	40.4	7.1
15.3167	536	33	6.91	40.2	7.1
15.325	537	33	6.9	39.8	7.1
15.3333	537	33	6.9	39.9	7.1
15.3417	537	33	6.9	39.7	7.1
15.35	538	33	6.89	39.9	7.1
15.3583	537	33	6.89	39.7	7.1
15.3667	538	33	6.89	39.3	7.1
15.375	539	33	6.91	39.4	7.1
15.3833	540	33	6.91	39.3	7.1
15.3917	540	33	6.9	39.8	7.1
15.4	540	33	6.91	40.4	7.1
15.4083	539	33	6.9	39.6	7.1
15.4167	540	33	6.9	39.2	7.1
15.425	541	33	6.91	40	7.1
15.4333	541	33	6.9	39.3	7.1
15.4417	542	33	6.9	39.3	7.1
15.45	542	33	6.9	39.1	7.1
15.4583	543	33	6.9	40.1	7.1
15.4667	542	33	6.9	40	7.1
15.475	543	33	6.9	39.7	7.1
15.4833	543	33	6.9	39.3	7.1
15.4917	543	33	6.9	40.3	7.1
15.5	543	33	6.89	39.9	7.1
15.5083	543	33	6.89	39.4	7.1
15.5167	544	33	6.88	39.9	7.1
15.525	544	33	6.87	39.5	7.1
15.5333	544	33	6.89	39.7	7.1
15.5417	545	33	6.91	39.2	7.1
15.55	546	33	6.91	39.4	7.1
15.5583	546	33	6.91	39.6	7.1
15.5667	546	33	6.91	39	7.1
15.575	547	33	6.91	39.7	7.1
15.5833	547	33	6.9	40.2	7.1
15.5917	546	33	6.9	40.4	7.1
15.6	546	33	6.91	40.1	7.1
15.6083	546	33	6.9	39.7	7.1
15.6167	547	33	6.91	39.7	7.1
15.625	547	33	6.9	39.9	7.1
15.6333	547	33	6.9	39.6	7.1
15.6417	547	33	6.9	39.8	7.1
15.65	548	33	6.9	39.6	7.1
15.6583	548	33	6.9	39.4	7.1
15.6667	549	33	6.9	39.8	7.1
15.675	549	33	6.89	39.7	7.1
15.6833	549	33	6.88	40.1	7.1
15.6917	549	33	6.89	39.6	7.1
15.7	549	33	6.88	39.3	7.1
15.7083	550	33	6.89	39.6	7.1
15.7167	550	33	6.91	39.3	7.1
15.725	551	33	6.91	39	7.1
15.7333	552	33	6.9	38.9	7.1
15.7417	553	33	6.91	39.4	7.1
15.75	553	33	6.91	39.6	7.1
15.7583	553	33	6.9	39.8	7.1
15.7667	553	33	6.91	39.8	7.1
15.775	553	33	6.9	40.5	7.1
15.7833	552	33	6.9	39.7	7.1
15.7917	553	33	6.89	39.4	7.1
15.8	553	33	6.89	39.6	7.1
15.8083	554	33	6.91	40	7.1
15.8167	554	33	6.9	39.2	7.1
15.825	555	33	6.89	39.5	7.1
15.8333	554	33	6.89	39.4	7.1
15.8417	556	33	6.91	39.1	7.1
15.85	556	33	6.91	39	7.1
15.8583	557	33	6.91	39.3	7.1
15.8667	557	33	6.91	39.9	7.1
15.875	558	33	6.91	40.3	7.1
15.8833	557	33	6.9	39.8	7.1
15.8917	557	33	6.9	39.9	7.1
15.9	557	33	6.91	40.1	7.1
15.9083	557	33	6.91	39.7	7.1
15.9167	557	33	6.9	39.8	7.1
15.925	558	33	6.91	39.7	7.1
15.9333	559	33	6.9	39.4	7.1
15.9417	559	33	6.91	39.4	7.1
15.95	560	33	6.91	39.5	7.1
15.9583	560	33	6.9	39.6	7.1
15.9667	560	33	6.91	39.5	7.1
15.975	560	33	6.9	39.1	7.1
15.9833	561	33	6.9	39.3	7.1
15.9917	561	33	6.91	39.3	7.1
16	562	33	6.9	39.2	7.1
16.0083	562	33	6.91	39.9	7.1
16.0167	562	33	6.9	39.2	7.1
16.025	563	33	6.9	39.7	7.1
16.0333	563	33	6.9	39.2	7.1
16.0417	564	33	6.9	39.6	7.1
16.05	564	33	6.9	39.3	7.1
16.0583	564	33	6.9	39.6	7.1
16.0667	564	33	6.89	39.3	7.1
16.075	565	33	6.88	39.9	7.1
16.0833	565	33	6.9	39.3	7.1
16.0917	566	33	6.9	39.3	7.1
16.1	566	33	6.9	39.3	7.1
16.1083	566	33	6.89	39.6	7.1
16.1167	566	33	6.89	39.7	7.1
16.125	566	33	6.9	39.7	7.1
16.1333	568	33	6.91	39.2	7.1
16.1417	568	33	6.9	39.5	7.1
16.15	568	33	6.91	40.1	7.1
16.1583	568	33	6.9	39.8	7.1
16.1667	568	33	6.9	39.5	7.1
16.175	568	33	6.91	39.6	7.1
16.1833	569	33	6.9	39.6	7.1
16.1917	569	33	6.9	39.3	7.1
16.2	570	33	6.9	39.4	7.1
16.2083	570	33	6.9	39.7	7.1
16.2167	570	33	6.9	39.9	7.1
16.225	570	33	6.89	39.9	7.1
16.2333	570	33	6.89	39.8	7.1
16.2417	571	33	6.9	39.4	7.1
16.25	571	33	6.9	39.7	7.1
16.2583	571	33	6.9	39.6	7.1
16.2667	571	33	6.9	39.2	7.1
16.275	572	33	6.89	39.6	7.1
16.2833	572	33	6.88	39.6	7.1
16.2917	572	33	6.87	39.8	7.1
16.3	572	33	6.89	39.7	7.1
16.3083	573	33	6.91	39	7.1
16.3167	574	33	6.9	39.1	7.1
16.325	575	33	6.9	39.4	7.1
16.3333	574	33	6.91	39.5	7.1
16.3417	575	33	6.9	39.6	7.1
16.35	575	33	6.91	39.6	7.1
16.3583	575	33	6.9	39.5	7.1
16.3667	576	33	6.9	40	7.1
16.375	576	33	6.9	40	7.1
16.3833	575	33	6.89	40.1	7.1
16.3917	575	33	6.89	40.2	7.1
16.4	575	33	6.91	39.7	7.1
16.4083	576	33	6.91	39.7	7.1
16.4167	576	33	6.9	39.4	7.1
16.425	576	33	6.9	39.2	7.1
16.4333	577	33	6.9	39.7	7.1
16.4417	577	33	6.9	39.4	7.1
16.45	578	33	6.89	39.3	7.1
16.4583	578	33	6.88	39.4	7.1
16.4667	578	33	6.89	40.2	7.1
16.475	578	33	6.89	39.9	7.1
16.4833	578	33	6.9	39.7	7.1
16.4917	578	33	6.92	39.6	7.1
16.5	579	33	6.91	39.7	7.1
16.5083	579	33	6.91	39.3	7.1
16.5167	580	33	6.91	40	7.1
16.525	580	33	6.91	40.1	7.1
16.5333	579	33	6.91	39.8	7.1
16.5417	579	33	6.91	40.2	7.1
16.55	579	33	6.91	40.1	7.1
16.5583	579	33	6.9	39.9	7.1
16.5667	579	33	6.91	39.8	7.1
16.575	579	33	6.9	39.5	7.1
16.5833	580	33	6.9	40.1	7.1
16.5917	580	33	6.9	40.1	7.1
16.6	580	33	6.9	39.9	7.1
16.6083	580	33	6.91	39.9	7.1
16.6167	580	33	6.91	39.7	7.1
16.625	580	33	6.9	40	7.1
16.6333	580	33	6.9	40.2	7.1
16.6417	579	33	6.9	40.5	7.1
16.65	579	33	6.9	40.5	7.1
[truncated: 3,986 more rows]

## Sheet: Xllp21
Online data of the fermentation of strain Xllp21
Time	Agit	Temp	pH-1	DO-1	AirFlo (1)
0.00833333	400	33	6.88	89.5	7
0.0166667	400	33	6.88	89.3	7
0.025	400	33	6.89	89.4	7
0.0333333	400	33	6.88	89.4	7
0.0416667	400	33	6.88	89.2	7
0.05	400	33	6.89	89.1	7
0.0583333	400	33	6.89	89	7
0.0666667	400	33	6.89	89	7
0.075	400	33	6.89	89	7
0.0833333	400	33	6.88	88.8	7
0.0916667	400	32.9	6.88	88.6	7
0.1	400	32.9	6.88	88.5	7
0.108333	400	32.9	6.88	88.6	7
0.116667	400	32.9	6.88	88.5	7
0.125	400	32.9	6.88	88	7
0.133333	400	32.9	6.88	88.3	7
0.141667	400	32.9	6.88	88.2	7
0.15	400	32.9	6.88	88	7
0.158333	400	32.9	6.88	87.9	7
0.166667	400	33	6.88	88.1	7
0.175	400	33	6.88	88	7
0.183333	400	33	6.88	87.9	7
0.191667	400	33	6.88	87.9	7
0.2	400	33	6.88	88	7
0.208333	400	33	6.88	88	7
0.216667	400	33	6.88	87.9	7
0.225	400	33	6.88	87.9	7
0.233333	400	33	6.88	87.7	7
0.241667	400	33	6.88	87.8	7
0.25	400	33	6.88	87.6	7
0.258333	400	33	6.88	87.4	7
0.266667	400	33	6.88	87.5	7
0.275	400	33	6.88	87.4	7
0.283333	400	33	6.88	87.5	7
0.291667	400	33	6.88	87.4	7
0.3	400	33	6.88	87.4	7
0.308333	400	33	6.88	87.4	7
0.316667	400	33	6.88	87.2	7
0.325	400	33	6.88	87.2	7
0.333333	400	33	6.88	87.1	7
0.341667	400	33	6.88	87	7
0.35	400	33	6.88	86.9	7
0.358333	400	33	6.88	87	7
0.366667	400	33	6.88	87	7
0.375	400	33	6.88	86.9	7
0.383333	400	33	6.88	86.7	7
0.391667	400	33	6.88	86.6	7
0.4	400	33	6.88	86.9	7
0.408333	400	33	6.88	87	7
0.416667	400	33	6.88	86.8	7
0.425	400	33	6.88	86.6	7
0.433333	400	33	6.88	86.5	7
0.441667	400	33	6.88	86.5	7
0.45	400	33	6.88	86.5	7
0.458333	400	33	6.88	86.5	7
0.466667	400	33	6.88	86.4	7
0.475	400	33	6.88	86.3	7
0.483333	400	33	6.88	86.2	7
0.491667	400	33	6.88	86.3	7
0.5	400	33	6.88	86.2	7
0.508333	400	33	6.88	86	7
0.516667	400	33	6.88	86.2	7
0.525	400	33	6.88	86.2	7
0.533333	400	33	6.88	86.1	7
0.541667	400	33	6.88	86.1	7
0.55	400	33	6.88	86.1	7
0.558333	400	33	6.88	86.1	7
0.566667	400	33	6.88	86.1	7
0.575	400	33	6.88	85.8	7
0.583333	400	33	6.88	86	7
0.591667	400	33	6.88	86	7
0.6	400	33	6.88	85.9	7
0.608333	400	33	6.88	85.8	7
0.616667	400	33	6.88	85.6	7
0.625	400	33	6.88	85.6	7
0.633333	400	33	6.88	85.6	7
0.641667	400	33	6.88	85.5	7
0.65	400	33	6.88	85.3	7
0.658333	400	33	6.88	85.7	7
0.666667	400	33	6.88	85.6	7
0.675	400	33	6.88	85.3	7
0.683333	400	33	6.88	85.4	7
0.691667	400	33	6.88	85.3	7
0.7	400	33	6.88	85.5	7
0.708333	400	33	6.88	85.4	7
0.716667	400	33	6.88	85.5	7
0.725	400	33	6.88	85.2	7
0.733333	400	33	6.88	85.2	7
0.741667	400	33	6.88	85.3	7
0.75	400	33	6.88	85.1	7
0.758333	400	33	6.88	85	7
0.766667	400	33	6.88	85.1	7
0.775	400	33	6.88	85.1	7
0.783333	400	33	6.88	84.8	7
0.791667	400	33	6.88	85.1	7
0.8	400	33	6.88	84.9	7
0.808333	400	33	6.88	84.9	7
0.816667	400	33	6.88	84.7	7
0.825	400	33	6.88	84.6	7
0.833333	400	33	6.88	84.6	7
0.841667	400	33	6.88	84.7	7
0.85	400	33	6.88	84.6	7
0.858333	400	33	6.88	84.8	7
0.866667	400	33	6.88	84.5	7
0.875	400	33	6.88	84.5	7
0.883333	400	33	6.88	84.7	7
0.891667	400	33	6.88	84.3	7
0.9	400	33	6.88	84.4	7
0.908333	400	33	6.88	84.4	7
0.916667	400	33	6.88	84.4	7
0.925	400	33	6.88	84.4	7
0.933333	400	33	6.88	84.4	7
0.941667	400	33	6.88	84.5	7
0.95	400	33	6.88	84.3	7
0.958333	400	33	6.88	84.4	7
0.966667	400	33	6.88	84.1	7
0.975	400	33	6.88	84	7
0.983333	400	33	6.88	83.9	7
0.991667	400	33	6.88	83.9	7
1	400	33	6.88	83.9	7
1.00833	400	33	6.88	84	7
1.01667	400	33	6.88	84.1	7
1.025	400	33	6.88	83.7	7
1.03333	400	33	6.88	83.9	7
1.04167	400	33	6.88	83.8	7
1.05	400	33	6.88	83.7	7
1.05833	400	33	6.88	83.9	7
1.06667	400	33	6.88	83.5	7
1.075	400	33	6.88	83.6	7
1.08333	400	33	6.88	83.7	7
1.09167	400	33	6.88	83.6	7
1.1	400	33	6.88	83.6	7
1.10833	400	33	6.88	83.4	7
1.11667	400	33	6.88	83.3	7
1.125	400	33	6.88	83.5	7
1.13333	400	33	6.88	83.6	7
1.14167	400	33	6.88	83.5	7
1.15	400	33	6.88	83.5	7
1.15833	400	33	6.88	83.3	7
1.16667	400	33	6.88	83.3	7
1.175	400	33	6.88	83.2	7
1.18333	400	33	6.88	83.2	7
1.19167	400	33	6.88	83.6	7
1.2	400	33	6.88	83.2	7
1.20833	400	33	6.88	83.1	7
1.21667	400	33	6.88	82.9	7
1.225	400	33	6.88	83	7
1.23333	400	33	6.88	83.1	7
1.24167	400	33	6.88	82.9	7
1.25	400	33	6.88	83	7
1.25833	400	33	6.88	82.9	7
1.26667	400	33	6.88	82.8	7
1.275	400	33	6.88	82.9	7
1.28333	400	33	6.88	82.9	7
1.29167	400	33	6.88	83.2	7
1.3	400	33	6.88	82.9	7
1.30833	400	33	6.88	82.6	7
1.31667	400	33	6.88	82.5	7
1.325	400	33	6.88	82.9	7
1.33333	400	33	6.88	82.8	7
1.34167	400	33	6.88	82.7	7
1.35	400	33	6.88	82.6	7
1.35833	400	33	6.88	82.5	7
1.36667	400	33	6.88	82.4	7
1.375	400	33	6.88	82.5	7
1.38333	400	33	6.88	82.7	7
1.39167	400	33	6.88	82.7	7
1.4	400	33	6.88	82.4	7
1.40833	400	33	6.88	82.3	7
1.41667	400	33	6.88	82.6	7
1.425	400	33	6.88	82.3	7
1.43333	400	33	6.88	82.1	7
1.44167	400	33	6.88	82.5	7
1.45	400	33	6.88	82.2	7
1.45833	400	33	6.88	82.4	7
1.46667	400	33	6.88	82.3	7
1.475	400	33	6.88	82.4	7
1.48333	400	33	6.88	82.1	7
1.49167	400	33	6.88	82	7
1.5	400	33	6.88	82	7
1.50833	400	33	6.88	82.2	7
1.51667	400	33	6.88	82	7
1.525	400	33	6.88	82.2	7
1.53333	400	33	6.88	82.3	7
1.54167	400	33	6.88	81.6	7
1.55	400	33	6.88	81.6	7
1.55833	400	33	6.88	81.6	7
1.56667	400	33	6.88	81.5	7
1.575	400	33	6.88	81.7	7
1.58333	400	33	6.88	81.5	7
1.59167	400	33	6.88	81.6	7
1.6	400	33	6.88	81.7	7
1.60833	400	33	6.88	82	7
1.61667	400	33	6.88	81.7	7
1.625	400	33	6.88	81.9	7
1.63333	400	33	6.88	81.3	7
1.64167	400	33	6.88	81.4	7
1.65	400	33	6.88	81.4	7
1.65833	400	33	6.88	81.5	7
1.66667	400	33	6.88	81.2	7
1.675	400	33	6.88	81.1	7
1.68333	400	33	6.88	81.2	7
1.69167	400	33	6.88	81.2	7
1.7	400	33	6.88	81	7
1.70833	400	33	6.88	80.8	7
1.71667	400	33	6.88	80.8	7
1.725	400	33	6.88	80.8	7
1.73333	400	33	6.88	80.8	7
1.74167	400	33	6.88	80.8	7
1.75	400	33	6.88	80.9	7
1.75833	400	33	6.88	80.9	7
1.76667	400	33	6.88	80.7	7
1.775	400	33	6.88	80.9	7
1.78333	400	33	6.88	80.7	7
1.79167	400	33	6.88	80.6	7
1.8	400	33	6.88	80.8	7
1.80833	400	33	6.88	80.8	7
1.81667	400	33	6.88	80.8	7
1.825	400	33	6.88	80.7	7
1.83333	400	33	6.88	80.4	7
1.84167	400	33	6.88	80.5	7
1.85	400	33	6.88	80.4	7
1.85833	400	33	6.88	80.3	7
1.86667	400	33	6.88	80.3	7
1.875	400	33	6.88	80.9	7
1.88333	400	33	6.88	80.4	7
1.89167	400	33	6.88	80.2	7
1.9	400	33	6.88	80.3	7
1.90833	400	33	6.88	80.2	7
1.91667	400	33	6.88	80.2	7
1.925	400	33	6.88	80.1	7
1.93333	400	33	6.88	79.9	7
1.94167	400	33	6.88	80.2	7
1.95	400	33	6.88	80	7
1.95833	400	33	6.88	79.9	7
1.96667	400	33	6.88	79.9	7
1.975	400	33	6.88	79.9	7
1.98333	400	33	6.88	80	7
1.99167	400	33	6.87	80.1	7
2	400	33	6.87	79.8	7
2.00833	400	33	6.87	79.7	7
2.01667	400	33	6.87	79.7	7
2.025	400	33	6.87	79.6	7
2.03333	400	33	6.87	79.6	7
2.04167	400	33	6.87	79.6	7
2.05	400	33	6.87	79.5	7
2.05833	400	33	6.87	79.5	7
2.06667	400	33	6.87	79.5	7
2.075	400	33	6.87	79.4	7
2.08333	400	33	6.87	79.4	7
2.09167	400	33	6.87	79.4	7
2.1	400	33	6.87	79.5	7
2.10833	400	33	6.87	79.3	7
2.11667	400	33	6.87	79.5	7
2.125	400	33	6.87	79.2	7
2.13333	400	33	6.87	79.3	7
2.14167	400	33	6.87	79.6	7
2.15	400	33	6.87	79.2	7
2.15833	400	33	6.87	79.2	7
2.16667	400	33	6.87	79	7
2.175	400	33	6.87	79.1	7
2.18333	400	33	6.87	79.3	7
2.19167	400	33	6.87	78.9	7
2.2	400	33	6.87	78.8	7
2.20833	400	33	6.87	78.7	7
2.21667	400	32.9	6.87	78.8	7
2.225	400	32.9	6.87	78.7	7
2.23333	400	32.9	6.87	78.7	7
2.24167	400	32.9	6.87	78.8	7
2.25	400	33	6.87	78.7	7
2.25833	400	33	6.87	78.9	7
2.26667	400	33	6.87	78.8	7
2.275	400	33	6.87	78.8	7
2.28333	400	33	6.87	78.7	7
2.29167	400	33	6.87	78.6	7
2.3	400	33	6.87	78.5	7
2.30833	400	33	6.87	78.5	7
2.31667	400	33.1	6.87	78.5	7
2.325	400	33.1	6.87	78.5	7
2.33333	400	33.1	6.87	78.4	7
2.34167	400	33	6.87	78.7	7
2.35	400	33	6.87	78.3	7
2.35833	400	33	6.87	78.2	7
2.36667	400	33	6.86	78.1	7
2.375	400	33	6.86	78.2	7
2.38333	400	33	6.86	78.1	7
2.39167	400	33	6.86	78	7
2.4	400	33	6.86	77.9	7
2.40833	400	33	6.86	78.2	7
2.41667	400	33	6.86	78	7
2.425	400	33	6.86	77.8	7
2.43333	400	33	6.86	77.8	7
2.44167	400	33	6.86	77.9	7
2.45	400	33	6.86	77.8	7
2.45833	400	33	6.86	77.7	7
2.46667	400	33	6.86	77.7	7
2.475	400	33	6.86	77.8	7
2.48333	400	33	6.86	77.8	7
2.49167	400	33	6.86	77.8	7
2.5	400	33	6.86	77.8	7
2.50833	400	33	6.86	77.8	7
2.51667	400	33	6.86	78	7
2.525	400	33	6.86	78.1	7
2.53333	400	33	6.86	78.1	7
2.54167	400	33	6.86	78.2	7
2.55	400	33	6.86	78.2	7
2.55833	400	33	6.86	78.2	7
2.56667	400	33	6.86	78.2	7
2.575	400	33	6.86	78.3	7
2.58333	400	33	6.86	78.3	7
2.59167	400	33	6.86	78.4	7
2.6	400	33	6.86	78.4	7
2.60833	400	33	6.86	78.4	7
2.61667	400	33	6.86	78.4	7
2.625	400	33	6.86	78.4	7
2.63333	400	33	6.86	78.4	7
2.64167	400	33	6.86	78.4	7
2.65	400	33	6.86	78.4	7
2.65833	400	33	6.86	78.3	7
2.66667	400	33	6.86	78.3	7
2.675	400	33	6.86	78.3	7
2.68333	400	33	6.86	78.2	7
2.69167	400	33	6.86	78.2	7
2.7	400	33	6.86	78	7
2.70833	400	33	6.86	77.9	7
2.71667	400	33	6.86	77.9	7
2.725	400	33	6.86	77.8	7
2.73333	400	33	6.86	77.7	7
2.74167	400	33	6.86	77.7	7
2.75	400	33	6.86	77.6	7
2.75833	400	33	6.86	77.5	7
2.76667	400	33	6.86	77.5	7
2.775	400	33	6.86	77.4	7
2.78333	400	33	6.86	77.9	7
2.79167	400	33	6.86	77.3	7
2.8	400	33	6.86	77.2	7
2.80833	400	33	6.86	77.1	7
2.81667	400	33	6.86	77	7
2.825	400	33	6.86	76.9	7
2.83333	400	33	6.86	76.9	7
2.84167	400	33	6.86	76.7	7
2.85	400	33	6.86	76.5	7
2.85833	400	33	6.86	76.6	7
2.86667	400	33	6.85	76.5	7
2.875	400	33	6.86	76.5	7
2.88333	400	33	6.85	76.4	7
2.89167	400	33	6.85	76.3	7
2.9	400	33	6.85	76.2	7
2.90833	400	33	6.85	76.2	7
2.91667	400	33	6.85	76.2	7
2.925	400	33	6.85	76.1	7
2.93333	400	33	6.85	76.1	7
2.94167	400	33	6.85	76	7
2.95	400	33	6.85	75.9	7
2.95833	400	33	6.85	75.9	7
2.96667	400	33	6.85	76	7
2.975	400	33	6.85	75.8	7
2.98333	400	33	6.85	75.7	7
2.99167	400	33	6.85	75.7	7
3	400	33	6.85	75.6	7
3.00833	400	33	6.85	75.6	7
3.01667	400	33	6.85	75.5	7
3.025	400	33	6.85	75.5	7
3.03333	400	33	6.85	75.4	7
3.04167	400	33	6.85	75.4	7
3.05	400	33	6.85	75.4	7
3.05833	400	33	6.85	75.4	7
3.06667	400	33	6.85	75.3	7
3.075	400	33	6.85	75.2	7
3.08333	400	33	6.85	75.4	7
3.09167	400	33	6.85	75.4	7
3.1	400	33	6.85	75.3	7
3.10833	400	33	6.85	75.1	7
3.11667	400	33	6.85	75.3	7
3.125	400	33	6.85	75.1	7
3.13333	400	33	6.85	75	7
3.14167	400	33	6.85	74.9	7
3.15	400	33	6.85	74.8	7
3.15833	400	33	6.85	74.9	7
3.16667	399	33	6.85	74.8	7
3.175	400	33	6.85	74.8	7
3.18333	400	33	6.85	74.7	7
3.19167	400	33	6.85	74.7	7
3.2	400	33	6.85	74.7	7
3.20833	400	33	6.85	74.7	7
3.21667	400	33	6.85	74.7	7
3.225	400	33	6.85	74.7	7
3.23333	400	33	6.85	74.6	7
3.24167	400	33	6.85	74.5	7
3.25	400	33	6.85	74.4	7
3.25833	400	33	6.85	74.4	7
3.26667	400	33	6.85	74.3	7
3.275	400	33	6.85	74.3	7
3.28333	400	33	6.85	74.1	7
3.29167	400	33	6.85	74	7
3.3	400	33	6.85	74	7
3.30833	400	33	6.85	74	7
3.31667	400	33	6.85	74	7
3.325	400	33	6.85	73.9	7
3.33333	400	33	6.85	73.9	7
3.34167	400	33	6.85	73.8	7
3.35	400	33	6.85	73.7	7
3.35833	400	33	6.85	73.7	7
3.36667	400	33	6.85	73.7	7
3.375	400	33	6.85	73.7	7
3.38333	400	33	6.85	73.7	7
3.39167	400	33	6.85	73.7	7
3.4	400	33	6.85	73.6	7
3.40833	400	33	6.85	73.5	7
3.41667	400	33	6.85	73.5	7
3.425	400	33	6.86	73.5	7
3.43333	400	33	6.86	73.4	7
3.44167	400	33	6.86	73.4	7
3.45	400	33	6.85	73.4	7
3.45833	400	33	6.86	73.3	7
3.46667	400	33	6.85	73.3	7
3.475	400	33	6.86	73.6	7
3.48333	400	33	6.86	73.2	7
3.49167	400	33	6.86	73.2	7
3.5	400	33	6.86	73.2	7
3.50833	400	33	6.86	73.3	7
3.51667	400	33	6.86	73.1	7
3.525	400	33	6.86	73.2	7
3.53333	400	33	6.86	73.2	7
3.54167	400	33	6.86	73.2	7
3.55	400	33	6.86	73.2	7
3.55833	400	33	6.86	73.1	7
3.56667	400	33	6.86	73	7
3.575	400	33	6.86	73	7
3.58333	400	33	6.86	73	7
3.59167	400	33	6.86	73	7
3.6	400	33	6.86	72.9	7
3.60833	400	33	6.86	72.9	7
3.61667	400	33	6.86	72.8	7
3.625	400	33	6.86	72.7	7
3.63333	400	33	6.86	72.7	7
3.64167	400	33	6.86	72.5	7
3.65	400	33	6.86	72.5	7
3.65833	400	33	6.86	72.4	7
3.66667	400	33	6.86	72.3	7
3.675	400	33	6.86	72.3	7
3.68333	400	33	6.86	72.3	7
3.69167	400	33	6.86	72.4	7
3.7	400	32.9	6.86	72.3	7
3.70833	400	33	6.86	72.2	7
3.71667	400	33	6.86	72.1	7
3.725	400	33	6.86	72.2	7
3.73333	400	33	6.86	72.1	7
3.74167	400	33	6.86	72	7
3.75	401	33	6.86	72.1	7
3.75833	400	33.1	6.86	72	7
3.76667	400	33	6.86	71.9	7
3.775	400	33	6.86	71.8	7
3.78333	400	33	6.86	71.8	7
3.79167	400	33	6.86	71.6	7
3.8	400	33	6.86	71.6	7
3.80833	400	33	6.86	71.5	7
3.81667	400	33	6.86	71.5	7
3.825	400	33	6.86	71.4	7
3.83333	400	33	6.86	71.4	7
3.84167	400	33	6.86	71.4	7
3.85	400	33	6.86	71.3	7
3.85833	400	33	6.86	71.3	7
3.86667	400	33	6.87	71.2	7
3.875	400	33	6.87	71.3	7
3.88333	400	33	6.87	71.2	7
3.89167	400	33	6.87	71.1	7
3.9	400	33	6.87	71.1	7
3.90833	400	33	6.87	71.1	7
3.91667	400	33	6.87	71.1	7
3.925	400	33	6.87	71	7
3.93333	400	33	6.87	71	7
3.94167	400	32.9	6.87	71	7
3.95	400	33	6.87	71.2	7
3.95833	400	33	6.87	71.2	7
3.96667	400	33	6.87	71.2	7
3.975	400	33	6.87	71.2	7
3.98333	400	33	6.87	71.2	7
3.99167	400	33	6.87	71.2	7
4	400	33	6.87	71.1	7
4.00833	400	33.1	6.87	71.1	7
4.01667	400	33.1	6.87	71	7
4.025	400	33.1	6.87	70.9	7
4.03333	400	33.1	6.87	71	7
4.04167	400	33	6.87	70.9	7
4.05	400	33	6.87	70.8	7
4.05833	401	33	6.87	70.8	7
4.06667	400	33	6.87	70.7	7
4.075	400	33	6.87	70.7	7
4.08333	400	33	6.87	70.8	7
4.09167	400	33	6.87	70.7	7
4.1	400	33	6.87	70.7	7
4.10833	400	33	6.87	70.6	7
4.11667	400	33	6.87	70.6	7
4.125	400	33	6.87	70.4	7
4.13333	400	33	6.87	70.3	7
4.14167	400	33	6.87	70.3	7
4.15	400	33	6.87	70.1	7
4.15833	400	33	6.87	70	7
4.16667	400	33	6.87	69.9	7
4.175	401	33	6.87	69.8	7
4.18333	400	33	6.87	69.9	7
4.19167	400	33	6.87	69.8	7
4.2	400	33	6.87	69.6	7
4.20833	400	33	6.87	69.6	7
4.21667	400	33	6.87	69.5	7
4.225	400	33	6.87	69.3	7
4.23333	400	33	6.87	69.3	7
4.24167	400	33	6.87	69.3	7
4.25	400	33	6.87	69.3	7
4.25833	400	33	6.87	69.2	7
4.26667	400	33	6.87	69	7
4.275	400	33	6.87	68.9	7
4.28333	400	33	6.87	68.8	7
4.29167	400	33	6.87	68.7	7
4.3	400	33	6.87	68.6	7
4.30833	400	33	6.88	68.6	7
4.31667	400	33	6.88	68.7	7
4.325	400	33	6.88	68.6	7
4.33333	400	33	6.87	68.3	7
4.34167	400	33	6.87	68.4	7
4.35	400	33	6.88	68.3	7
4.35833	400	33	6.88	68.2	7
4.36667	400	33	6.88	68.1	7
4.375	400	33	6.88	68	7
4.38333	400	33	6.88	67.9	7
4.39167	400	33	6.88	67.8	7
4.4	400	33	6.88	67.7	7
4.40833	400	33	6.88	67.6	7
4.41667	400	33	6.88	67.4	7
4.425	400	33	6.88	67.4	7
4.43333	400	33	6.88	67.3	7
4.44167	400	33	6.88	67.2	7
4.45	400	33	6.88	67	7
4.45833	400	33	6.88	67	7
4.46667	400	33	6.88	67	7
4.475	400	33	6.88	66.8	7
4.48333	400	33	6.88	66.7	7
4.49167	400	33	6.88	66.8	7
4.5	400	33	6.88	66.7	7
4.50833	400	33	6.88	66.7	7
4.51667	400	33	6.88	66.5	7
4.525	400	33	6.88	66.5	7
4.53333	400	33	6.88	66.5	7
4.54167	400	33	6.88	66.4	7
4.55	400	33	6.88	66.4	7
4.55833	400	33	6.88	66.5	7
4.56667	400	33	6.88	66.8	7
4.575	400	33	6.88	67.1	7
4.58333	400	33	6.89	67.3	7
4.59167	400	33	6.89	67.6	7
4.6	400	33	6.89	68	7
4.60833	399	33	6.89	68.3	7
4.61667	400	33	6.89	68.8	7
4.625	400	33	6.89	69	7
4.63333	400	33	6.89	69.2	7
4.64167	400	33	6.89	69.5	7
4.65	400	33	6.89	69.6	7
4.65833	400	33	6.89	69.6	7
4.66667	400	33	6.89	69.8	7
4.675	400	33	6.89	70	7
4.68333	400	33	6.89	70.1	7
4.69167	400	33	6.89	70.1	7
4.7	400	33	6.9	70	7
4.70833	400	33	6.9	70.1	7
4.71667	400	33	6.9	70.1	7
4.725	400	33	6.9	70.1	7
4.73333	400	33	6.9	69.9	7
4.74167	400	33	6.9	69.9	7
4.75	400	33	6.9	69.8	7
4.75833	400	33	6.9	69.7	7
4.76667	400	33	6.9	69.8	7
4.775	400	33	6.9	69.7	7
4.78333	400	33.1	6.9	69.7	7
4.79167	400	33	6.9	69.6	7
4.8	400	33.1	6.9	69.4	7
4.80833	400	33	6.9	69.3	7
4.81667	400	33	6.9	69.1	7
4.825	400	33	6.9	69	7
4.83333	400	33	6.9	68.8	7
4.84167	400	33	6.9	68.5	7
4.85	400	33	6.91	68.5	7
4.85833	400	33	6.91	68.2	7
4.86667	400	33	6.91	68.1	7
4.875	400	33	6.91	68	7
4.88333	400	33	6.91	67.9	7
4.89167	400	32.9	6.91	67.6	7
4.9	400	33	6.91	67.7	7
4.90833	400	33	6.91	67.6	7
4.91667	400	33	6.91	67.5	7
4.925	400	33	6.91	67.2	7
4.93333	400	33	6.91	67.2	7
4.94167	400	33	6.91	67.1	7
4.95	400	33	6.91	67	7
4.95833	400	33	6.91	66.9	7
4.96667	400	33	6.91	66.7	7
4.975	400	33	6.91	66.6	7
4.98333	400	33	6.92	66.5	7
4.99167	400	33.1	6.92	66.5	7
5	400	33.1	6.92	66.3	7
5.00833	400	33.1	6.92	66.3	7
5.01667	400	33.1	6.92	66.1	7
5.025	400	33	6.92	66.1	7
5.03333	400	33	6.92	65.9	7
5.04167	400	33	6.92	65.7	7
5.05	400	33	6.92	65.6	7
5.05833	400	33	6.92	65.6	7
5.06667	400	33	6.92	65.4	7
5.075	400	33	6.92	65.3	7
5.08333	400	33	6.92	65.3	7
5.09167	400	33	6.93	65.2	7
5.1	400	33	6.93	65	7
5.10833	400	33	6.93	65.1	7
5.11667	400	33	6.93	65	7
5.125	400	33	6.93	65	7
5.13333	400	33	6.93	64.7	7
5.14167	400	33	6.93	64.6	7
5.15	400	33	6.93	64.5	7
5.15833	400	33	6.93	64.5	7
5.16667	400	33	6.93	64.4	7
5.175	400	33	6.93	64.3	7
5.18333	400	33	6.94	64.2	7
5.19167	400	33	6.94	64.2	7
5.2	400	33	6.94	64.3	7
5.20833	400	33	6.94	64.4	7
5.21667	400	33	6.94	64.2	7
5.225	400	33	6.94	64.1	7
5.23333	400	33	6.94	64	7
5.24167	400	33	6.94	63.9	7
5.25	400	33	6.94	63.9	7
5.25833	400	33	6.94	63.7	7
5.26667	400	33	6.95	63.7	7
5.275	400	33	6.95	63.8	7
5.28333	400	33	6.95	63.8	7
5.29167	400	33	6.95	63.9	7
5.3	400	33	6.95	63.6	7
5.30833	400	33	6.95	63.4	7
5.31667	400	33	6.95	63.6	7
5.325	400	33	6.95	63.5	7
5.33333	400	33	6.95	63.6	7
5.34167	400	33	6.96	63.5	7
5.35	400	33	6.96	63.5	7
5.35833	400	33	6.96	63.5	7
5.36667	400	33	6.96	63.4	7
5.375	400	33	6.96	63.2	7
5.38333	400	33	6.96	63.2	7
5.39167	400	33	6.96	63.3	7
5.4	400	33	6.96	63.2	7
5.40833	400	33	6.96	63.2	7
5.41667	400	33	6.96	63.2	7
5.425	400	33	6.97	63.2	7
5.43333	400	33	6.97	63.2	7
5.44167	400	33	6.97	63.1	7
5.45	400	33	6.97	63	7
5.45833	400	33	6.97	63	7
5.46667	400	33	6.97	63	7
5.475	400	33	6.97	63.1	7
5.48333	400	33	6.97	63.2	7
5.49167	400	33	6.97	63.4	7
5.5	400	33	6.97	63.7	7
5.50833	400	33	6.98	63.6	7
5.51667	400	33	6.98	63.6	7
5.525	400	33	6.98	63.7	7
5.53333	400	33	6.98	63.6	7
5.54167	400	33	6.98	63.6	7
5.55	400	33	6.98	63.6	7
5.55833	400	33	6.98	63.7	7
5.56667	401	33	6.98	63.8	7
5.575	400	33	6.98	63.8	7
5.58333	400	33	6.98	63.9	7
5.59167	400	33	6.98	63.8	7
5.6	400	33	6.98	63.8	7
5.60833	400	33	6.99	63.8	7
5.61667	400	33	6.99	64	7
5.625	400	33	6.99	64.2	7
5.63333	400	33	6.99	64	7
5.64167	400	33	6.99	64.1	7
5.65	400	33	6.99	64	7
5.65833	400	33	6.99	64.2	7
5.66667	400	33	6.99	64.3	7
5.675	400	33	6.99	64.1	7
5.68333	400	33	6.99	64.1	7
5.69167	400	33	6.99	64.2	7
5.7	400	33	6.99	64.3	7
5.70833	400	33	6.99	64.1	7
5.71667	400	33	6.99	64.1	7
5.725	400	33	6.99	64	7
5.73333	400	33	6.99	63.9	7
5.74167	400	33	7	63.9	7
5.75	400	33	7	63.8	7
5.75833	400	33	7	63.8	7
5.76667	400	33	7	63.6	7
5.775	400	33	7	63.4	7
5.78333	400	33	7	63.5	7
5.79167	400	33	7	63.6	7
5.8	400	33	7	63.5	7
5.80833	400	33	7	63.2	7
5.81667	400	33	7	63.2	7
5.825	400	33	7	63.2	7
5.83333	400	33	7	63.2	7
5.84167	400	33	7	63.2	7
5.85	400	33	7	63.1	7
5.85833	400	33	7	63	7
5.86667	400	33	7	63.1	7
5.875	400	33	7	63.2	7
5.88333	400	33	7	63	7
5.89167	400	33	7	63.1	7
5.9	400	33	7	62.9	7
5.90833	400	33	7.01	62.6	7
5.91667	400	33	7.01	62.5	7
5.925	400	33	7	61.8	7
5.93333	400	33	7	59.7	7
5.94167	400	33	7	58.2	7
5.95	400	33	7	57.5	7
5.95833	400	33	7	57	7
5.96667	400	32.9	7	56.6	7
5.975	400	33	7	56.7	7
5.98333	400	33	7	56.4	7
5.99167	400	33	7	56.1	7
6	400	33	7	55.8	7
6.00833	400	33	7	55.2	7
6.01667	400	33	7	54.7	7
6.025	400	33	7	54.2	7
6.03333	400	33	7	53.8	7
6.04167	400	33	7	53.3	7
6.05	400	33	7	53.5	7
6.05833	400	33	7	54.6	7
6.06667	400	33	7	55.9	7
6.075	400	33	7	57	7
6.08333	400	33	7	57.8	7
6.09167	400	33.1	7	58.2	7
6.1	400	33	7	58.6	7
6.10833	400	33	7	58.6	7
6.11667	400	33	7	58.7	7
6.125	400	33	7	58.5	7
6.13333	400	33	7	58.7	7
6.14167	400	33	7	58.8	7
6.15	400	33	7	58.5	7
6.15833	400	33	7	58.4	7
6.16667	400	33	7	58.3	7
6.175	400	33	7	57.9	7
6.18333	400	33	7	57.7	7
6.19167	400	33	7	57.8	7
6.2	400	33	7	57.8	7
6.20833	400	33	7	57.8	7
6.21667	400	33	7	57.7	7
6.225	400	33	7	57.6	7
6.23333	400	33	7	57.3	7
6.24167	400	33	7	57.3	7
6.25	400	33	7.01	57.1	7
6.25833	400	33	7.01	57	7
6.26667	400	33	7.01	57	7
6.275	400	33	7.01	57.1	7
6.28333	400	33	7.01	57.3	7
6.29167	400	33	7.01	57	7
6.3	400	33	7.01	56.8	7
6.30833	400	33	7.01	56.8	7
6.31667	400	33	7.01	56.9	7
6.325	400	33	7.01	57.1	7
6.33333	400	33	7.01	57.7	7
6.34167	400	33	7.01	58.6	7
6.35	400	33	7.01	58.9	7
6.35833	400	33	7.01	59.3	7
6.36667	400	33	7.01	59.4	7
6.375	400	33	7.01	59.7	7
6.38333	400	33	7.01	60.2	7
6.39167	400	33	7.01	60.1	7
6.4	400	33	7.02	60	7
6.40833	400	33	7.02	59.9	7
6.41667	400	33	7.02	59.6	7
6.425	400	33	7.02	59.6	7
6.43333	400	33	7.02	59.2	7
6.44167	400	33	7.02	58.8	7
6.45	400	33	7.02	58.9	7
6.45833	400	33	7.02	58.7	7
6.46667	400	33	7.02	58.6	7
6.475	400	33	7.02	58.4	7
6.48333	400	33	7.02	58.1	7
6.49167	400	33	7.02	58.6	7
6.5	400	33	7.02	58.3	7
6.50833	400	33	7.02	58	7
6.51667	400	33	7.02	58	7
6.525	400	33	7.02	57.9	7
6.53333	400	33	7.02	57.9	7
6.54167	400	33	7.02	57.7	7
6.55	400	33	7.02	57.7	7
6.55833	400	33	7.02	57.1	7
6.56667	400	33	7.02	57.1	7
6.575	400	33	7.02	57.1	7
6.58333	400	33	7.02	56.9	7
6.59167	400	33	7.02	56.5	7
6.6	400	33	7.02	56.7	7
6.60833	400	33	7.02	56.6	7
6.61667	400	33	7.02	56.7	7
6.625	400	33	7.02	56.4	7
6.63333	400	33	7.02	56.1	7
6.64167	400	33	7.02	56.1	7
6.65	400	33	7.02	55.9	7
6.65833	400	33	7.02	55.7	7
6.66667	400	33	7.02	55.8	7
6.675	400	33	7.02	55.7	7
6.68333	400	33	7.02	55.9	7
6.69167	400	33	7.02	55.7	7
6.7	400	33	7.02	55.4	7
6.70833	400	33	7.02	55.4	7
6.71667	400	33	7.02	55.7	7
6.725	400	33	7.02	55.7	7
6.73333	400	33	7.02	55.6	7
6.74167	400	33	7.02	56.8	7
6.75	400	33	7.02	58.4	7
6.75833	400	33	7.03	58	7
6.76667	400	33	7.03	57	7
6.775	400	33	7.03	56.2	7
6.78333	400	33	7.03	55.9	7
6.79167	400	33	7.03	56.4	7
6.8	400	33	7.03	57.4	7
6.80833	400	33	7.03	58.3	7
6.81667	400	33	7.03	58.7	7
6.825	400	33	7.03	58.6	7
6.83333	400	33	7.03	58.1	7
6.84167	400	33	7.03	57.7	7
6.85	400	33	7.03	57.5	7
6.85833	400	33	7.03	57.4	7
6.86667	400	33	7.03	57.2	7
6.875	400	33	7.03	56.7	7
6.88333	400	33	7.03	56.1	7
6.89167	400	33	7.03	55.9	7
6.9	400	33	7.03	55.7	7
6.90833	400	33	7.03	55.4	7
6.91667	400	33	7.03	55.5	7
6.925	400	33	7.03	55.5	7
6.93333	400	33	7.03	55.5	7
6.94167	400	33	7.02	55.4	7
6.95	400	33	7.02	55.6	7
6.95833	400	33	7.02	55.8	7
6.96667	400	33	7.02	56.1	7
6.975	400	33	7.02	55.5	7
6.98333	400	33	7.02	55.2	7
6.99167	400	33	7.02	55.3	7
7	400	33	7.02	55	7
7.00833	400	33	7.02	54.9	7
7.01667	400	33	7.02	54.8	7
7.025	400	33	7.02	55.2	7
7.03333	400	33	7.02	55.1	7
7.04167	400	33	7.02	55.2	7
7.05	400	33	7.02	55.1	7
7.05833	400	33	7.02	54.9	7
7.06667	400	33	7.02	54.8	7
7.075	400	33	7.02	54.6	7
7.08333	400	33	7.02	54.5	7
7.09167	400	33	7.02	54.5	7
7.1	400	33	7.02	54.6	7
7.10833	400	33	7.02	54.8	7
7.11667	400	33	7.02	54.7	7
7.125	400	33	7.02	54.9	7
7.13333	400	33	7.02	55.1	7
7.14167	400	33	7.02	55.2	7
7.15	400	33	7.02	55.5	7
7.15833	400	33	7.02	55.6	7
7.16667	400	33	7.02	55.6	7
7.175	400	33	7.02	55.7	7
7.18333	400	33	7.02	55.7	7
7.19167	400	33	7.01	56.1	7
7.2	400	33	7.01	56.2	7
7.20833	400	33	7.01	56.5	7
7.21667	400	33	7.01	56.7	7
7.225	400	33	7.01	57	7
7.23333	400	33	7.01	57.3	7
7.24167	400	33	7.01	57.4	7
7.25	400	33	7.01	57.7	7
7.25833	400	33	7.01	57.9	7
7.26667	400	33	7.01	58	7
7.275	400	33	7.01	58	7
7.28333	400	33	7.01	58.2	7
7.29167	400	33	7.01	58.6	7
7.3	400	33	7.01	58.7	7
7.30833	400	33	7.01	58.7	7
7.31667	400	33	7.01	58.9	7
7.325	400	33	7.01	58.9	7
7.33333	400	33	7	59.1	7
7.34167	400	33	7	59.2	7
7.35	400	33	7	59.3	7
7.35833	400	33	7	59.2	7
7.36667	400	33	7	59.1	7
7.375	400	33	7	59.2	7
7.38333	399	33	7	59.4	7
7.39167	400	33	7	59.4	7
7.4	400	33	7	59.5	7
7.40833	400	33	7	59.3	7
7.41667	400	33	7	59	7
7.425	400	33	6.99	59.2	7
7.43333	400	33	6.99	59.2	7
7.44167	400	33	6.99	59.3	7
7.45	400	33	6.99	59.1	7
7.45833	400	33	6.99	59.2	7
7.46667	400	33	6.99	59.4	7
7.475	400	33	6.99	59.2	7
7.48333	400	33	6.99	59	7
7.49167	400	33	6.99	58.9	7
7.5	400	33	6.98	59	7
7.50833	400	33	6.98	58.9	7
7.51667	400	33	6.98	59.2	7
7.525	400	33	6.98	58.8	7
7.53333	400	33	6.98	58.7	7
7.54167	400	33	6.98	58.8	7
7.55	400	33	6.98	58.8	7
7.55833	400	33	6.97	58.6	7
7.56667	400	33	6.97	58.6	7
7.575	400	33	6.97	58.5	7
7.58333	400	33	6.97	58.5	7
7.59167	400	33	6.97	58.7	7
7.6	400	33	6.97	58.4	7
7.60833	400	33	6.97	58.5	7
7.61667	400	33	6.97	58.2	7
7.625	400	33	6.96	58.2	7
7.63333	400	33	6.96	58.2	7
7.64167	400	33	6.96	58.1	7
7.65	400	33	6.96	58	7
7.65833	400	33	6.96	57.8	7
7.66667	400	33	6.96	57.9	7
7.675	400	33	6.96	57.8	7
7.68333	400	33	6.95	57.6	7
7.69167	400	33	6.95	57.7	7
7.7	400	33	6.95	57.6	7
7.70833	400	33	6.95	57.4	7
7.71667	400	33	6.95	57.4	7
7.725	400	33	6.95	57.4	7
7.73333	400	33	6.95	57.4	7
7.74167	400	33	6.94	57.5	7
7.75	400	33	6.94	57.2	7
7.75833	400	33	6.94	57.4	7
7.76667	400	33	6.94	57.5	7
7.775	400	33	6.94	57.1	7
7.78333	400	33	6.94	57.1	7
7.79167	400	33	6.94	57.3	7
7.8	400	33	6.93	57.1	7
7.80833	400	33	6.93	57.2	7
7.81667	400	33	6.93	57.1	7
7.825	400	33	6.93	57	7
7.83333	400	33	6.93	56.9	7
7.84167	400	33	6.93	56.9	7
7.85	400	33	6.93	56.8	7
7.85833	400	33	6.93	56.6	7
7.86667	400	33	6.92	56.6	7
7.875	400	33	6.92	56.6	7
7.88333	400	33	6.92	56.6	7
7.89167	400	33	6.92	56.5	7
7.9	400	33	6.92	56.5	7
7.90833	400	33	6.92	56.2	7
7.91667	400	33	6.92	56.4	7
7.925	399	33	6.91	56.3	7
7.93333	400	33	6.91	56.2	7
7.94167	400	33	6.91	56.4	7
7.95	400	33	6.91	56.2	7
7.95833	400	33	6.91	56.1	7
7.96667	400	33	6.91	55.9	7
7.975	400	33	6.91	55.9	7
7.98333	400	33	6.9	55.7	7
7.99167	400	33	6.9	56.1	7
8	400	33	6.9	56.1	7
8.00833	400	33	6.9	55.9	7
8.01667	400	33	6.9	55.8	7
8.025	400	33	6.9	55.8	7
8.03333	400	33	6.9	55.9	7
8.04167	400	33	6.89	55.9	7
8.05	400	33	6.89	55.9	7
8.05833	400	33	6.89	55.9	7
8.06667	400	33	6.89	55.7	7
8.075	400	33	6.89	55.6	7
8.08333	400	33	6.89	55.7	7
8.09167	400	33	6.89	55.5	7
8.1	400	33	6.88	55.3	7
8.10833	400	33	6.88	55.6	7
8.11667	401	33	6.88	55.7	7
8.125	400	33	6.88	55.4	7
8.13333	400	33	6.88	55.3	7
8.14167	400	33	6.88	55.3	7
8.15	400	33	6.88	55.3	7
8.15833	400	33	6.87	55.3	7
8.16667	400	33	6.87	55.2	7
8.175	400	33	6.87	55.1	7
8.18333	400	33	6.87	55.1	7
8.19167	400	33	6.87	55	7
8.2	400	33	6.87	55.1	7
8.20833	400	33	6.87	55	7
8.21667	400	33	6.86	55	7
8.225	400	33	6.86	54.7	7
8.23333	400	33	6.86	54.9	7
8.24167	400	33	6.86	54.9	7
8.25	400	33	6.86	54.9	7
8.25833	400	33	6.86	54.9	7
8.26667	400	33	6.86	54.7	7
8.275	400	33	6.85	54.8	7
8.28333	400	33	6.85	54.8	7
8.29167	400	33	6.85	54.6	7
8.3	400	33	6.85	54.6	7
8.30833	400	33	6.85	54.3	7
8.31667	400	33	6.85	54.2	7
8.325	400	33	6.85	54.3	7
8.33333	400	33	6.84	54.3	7
8.34167	400	33	6.84	54.6	7
8.35	400	33	6.84	54.7	7
8.35833	400	33	6.84	54.4	7
8.36667	400	33	6.84	54.4	7
8.375	400	33	6.84	54.4	7
8.38333	400	33	6.84	54.2	7
8.39167	400	33	6.83	54.3	7
8.4	400	33	6.83	54.4	7
8.40833	400	33	6.83	54.5	7
8.41667	400	33	6.83	54.1	7
8.425	400	33	6.83	53.8	7
8.43333	400	33	6.82	54	7
8.44167	400	33	6.82	54	7
8.45	400	33	6.82	53.9	7
8.45833	400	33	6.82	53.7	7
8.46667	400	33	6.82	53.7	7
8.475	401	33	6.82	53.9	7
8.48333	400	33	6.82	53.7	7
8.49167	400	33	6.81	53.4	7
8.5	400	33	6.81	53.3	7
8.50833	400	33	6.81	53.7	7
8.51667	400	33	6.81	53.7	7
8.525	400	33	6.81	53.6	7
8.53333	400	33	6.81	53.5	7
8.54167	400	33	6.81	53.3	7
8.55	400	33	6.8	53.2	7
8.55833	400	33	6.8	53.1	7
8.56667	400	33	6.8	53.4	7
8.575	400	33	6.8	53.3	7
8.58333	400	33	6.8	53.2	7
8.59167	400	33	6.8	53.1	7
8.6	400	33	6.79	53	7
8.60833	400	33	6.79	52.9	7
8.61667	400	33	6.79	52.8	7
8.625	400	33	6.79	53	7
8.63333	400	33	6.79	52.6	7
8.64167	400	33	6.79	52.8	7
8.65	400	33	6.79	52.9	7
8.65833	400	33	6.78	52.7	7
8.66667	400	33	6.78	52.7	7
8.675	400	33	6.78	52.5	7
8.68333	400	33	6.78	52.8	7
8.69167	400	33	6.78	53.1	7
8.7	400	33	6.78	54.4	7
8.70833	400	33	6.78	55.4	7
8.71667	400	33	6.77	56.1	7
8.725	400	33	6.77	56.9	7
8.73333	400	33	6.77	57.1	7
8.74167	400	33	6.77	56.9	7
8.75	400	33	6.77	56.4	7
8.75833	400	33	6.77	55.5	7
8.76667	400	33	6.77	54.8	7
8.775	400	33	6.76	53.9	7
8.78333	400	33	6.76	53.3	7
8.79167	400	33	6.76	52.5	7
8.8	400	33	6.76	51.9	7
8.80833	400	33	6.76	51.4	7
8.81667	400	33	6.76	50.7	7
8.825	400	33	6.75	50.3	7
8.83333	400	33	6.75	49.9	7
8.84167	400	33	6.75	49.9	7
8.85	400	33	6.75	49.6	7
8.85833	400	33	6.75	49.8	7
8.86667	400	33	6.75	49.6	7
8.875	400	33	6.74	50	7
8.88333	400	33	6.74	50.1	7
8.89167	400	33	6.74	50.4	7
8.9	400	33	6.74	50.7	7
8.90833	400	33	6.74	50.6	7
8.91667	400	33	6.74	50.4	7
8.925	400	33	6.74	50.7	7
8.93333	400	33	6.73	50.8	7
8.94167	400	33	6.73	50.8	7
8.95	400	33	6.73	50.3	7
8.95833	400	33	6.73	50.7	7
8.96667	400	33	6.73	50.6	7
8.975	400	33	6.73	51	7
8.98333	400	33	6.73	50.7	7
8.99167	400	33	6.72	50.9	7
9	400	33	6.72	50.6	7
9.00833	400	33	6.72	50.3	7
9.01667	400	33	6.72	50.3	7
9.025	400	33	6.72	50.1	7
9.03333	400	33	6.72	50.1	7
9.04167	400	33	6.71	49.9	7
9.05	400	33	6.71	50.1	7
9.05833	400	33	6.71	50	7
9.06667	400	33	6.71	49.9	7
9.075	400	33	6.71	50	7
9.08333	400	33	6.71	49.7	7
9.09167	400	33	6.7	49.9	7
9.1	400	33	6.7	49.7	7
9.10833	400	33	6.7	49.8	7
9.11667	400	33	6.7	49.9	7
9.125	400	33	6.7	49.6	7
9.13333	400	33	6.7	49.8	7
9.14167	400	33	6.69	49.6	7
9.15	400	33	6.69	49.4	7
9.15833	400	33	6.69	49.5	7
9.16667	400	33	6.69	49.1	7
9.175	400	33	6.69	49	7
9.18333	400	33	6.69	49.2	7
9.19167	400	33	6.68	48.8	7
9.2	400	33	6.68	49.2	7
9.20833	400	33	6.68	49.2	7
9.21667	400	33	6.68	49	7
9.225	400	33	6.68	49	7
9.23333	400	33	6.67	49	7
9.24167	400	33	6.67	48.9	7
9.25	400	33	6.67	49.2	7
9.25833	400	33	6.67	49	7
9.26667	400	33	6.67	48.9	7
9.275	400	33	6.67	49.3	7
9.28333	400	33	6.66	48.8	7
9.29167	400	33	6.66	48.8	7
9.3	400	33	6.66	48.8	7
9.30833	400	33	6.66	48.9	7
9.31667	400	33	6.66	48.9	7
9.325	400	33	6.65	49.1	7
9.33333	400	33	6.65	49	7
9.34167	400	33	6.65	48.8	7
9.35	400	33	6.65	49	7
9.35833	400	33	6.65	48.7	7
9.36667	400	33	6.65	48.4	7
9.375	400	33	6.64	48.4	7
9.38333	400	33	6.64	48.6	7
9.39167	400	33	6.64	48.4	7
9.4	400	33	6.64	48.4	7
9.40833	400	33	6.64	48.3	7
9.41667	400	33	6.64	48.3	7
9.425	400	33	6.63	48.5	7
9.43333	401	33	6.63	48.1	7
9.44167	400	33	6.63	47.9	7
9.45	400	33	6.63	47.8	7
9.45833	400	33	6.63	48	7
9.46667	400	33	6.63	47.8	7
9.475	400	33	6.62	47.8	7
9.48333	400	33	6.62	47.2	7
9.49167	400	33	6.62	48	7
9.5	400	33	6.62	49.8	7
9.50833	400	33	6.62	51.5	7
9.51667	400	33	6.62	51.7	7
9.525	400	33	6.62	51.6	7
9.53333	400	33	6.61	51.6	7
9.54167	400	33	6.61	51.3	7
9.55	400	33	6.61	50.8	7
9.55833	400	33	6.61	50.6	7
9.56667	400	33	6.61	49.8	7
9.575	400	33	6.61	49.2	7
9.58333	400	33	6.61	48.9	7
9.59167	400	33	6.6	48.4	7
9.6	400	33	6.6	48.4	7
9.60833	400	33	6.6	48.4	7
9.61667	400	33	6.6	48.6	7
9.625	400	33.1	6.6	48.4	7
9.63333	400	33	6.6	48.1	7
9.64167	400	33	6.59	48.2	7
9.65	400	33	6.59	48.3	7
9.65833	400	33	6.59	48.1	7
9.66667	400	33	6.59	48.1	7
9.675	400	33	6.59	48.1	7
9.68333	400	33	6.59	48.3	7
9.69167	400	33	6.58	48.1	7
9.7	400	33	6.58	47.9	7
9.70833	400	33	6.58	47.9	7
9.71667	400	33	6.58	47.7	7
9.725	400	33	6.58	47.8	7
9.73333	400	33	6.58	47.5	7
9.74167	400	33	6.58	47.4	7
9.75	400	33	6.58	47	7
9.75833	400	33	6.57	47.1	7
9.76667	400	33	6.57	47.5	7
9.775	400	33	6.57	47.2	7
9.78333	400	33	6.57	46.8	7
9.79167	400	33	6.57	47.1	7
9.8	400	33	6.57	46.9	7
9.80833	400	33	6.57	47	7
9.81667	400	33	6.56	47	7
9.825	400	33	6.56	47.1	7
9.83333	400	33	6.56	47	7
9.84167	400	33	6.56	47.4	7
9.85	400	33	6.56	50.6	7
9.85833	400	33	6.56	53	7
9.86667	400	33	6.56	53.9	7
9.875	400	33	6.55	52.5	7
9.88333	400	33	6.55	51	7
9.89167	400	33	6.55	49.8	7
9.9	400	33	6.55	49.3	7
9.90833	400	33	6.55	50.1	7
9.91667	400	33	6.55	50.3	7
9.925	400	33	6.54	50.2	7
9.93333	400	33	6.54	49	7
9.94167	400	33	6.54	47.6	7
9.95	400	33	6.54	47.1	7
9.95833	400	33	6.54	46.6	7
9.96667	400	33	6.53	46.4	7
9.975	400	33	6.53	46.8	7
9.98333	400	33	6.53	46.8	7
9.99167	400	33	6.53	46.6	7
10	400	33	6.53	46.8	7
10.0083	400	33	6.53	47.3	7
10.0167	400	33	6.52	47.6	7
10.025	400	33	6.52	47.2	7
10.0333	400	33	6.52	47.5	7
10.0417	400	33	6.52	47.8	7
10.05	400	33	6.52	47.7	7
10.0583	400	33	6.52	47.9	7
10.0667	400	33	6.51	47.7	7
10.075	400	33	6.51	47.9	7
10.0833	400	33	6.51	47.9	7
10.0917	400	33	6.51	47.6	7
10.1	400	33	6.51	47.9	7
10.1083	400	33	6.5	47.8	7
10.1167	400	33	6.5	47.7	7
10.125	400	33	6.5	47.8	7
10.1333	400	33	6.5	48	7
10.1417	400	33	6.5	48.1	7
10.15	400	33	6.49	48	7
10.1583	400	33	6.49	47.7	7
10.1667	400	33	6.49	47.6	7
10.175	400	33	6.49	47.8	7
10.1833	400	33	6.49	47.5	7
10.1917	400	33	6.48	47.9	7
10.2	400	33	6.48	48	7
10.2083	400	33	6.48	47.6	7
10.2167	400	33	6.48	47.9	7
10.225	400	33	6.48	47.2	7
10.2333	400	33	6.48	47.5	7
10.2417	400	33	6.47	47.6	7
10.25	400	33	6.47	47.4	7
10.2583	400	33	6.47	47.2	7
10.2667	400	33	6.47	47.1	7
10.275	400	33.1	6.46	47.6	7
10.2833	400	33.1	6.46	47.4	7
10.2917	400	33	6.46	47.2	7
10.3	400	33	6.46	47.2	7
10.3083	400	33	6.46	47.4	7
10.3167	400	33	6.46	47.3	7
10.325	400	33	6.45	47.4	7
10.3333	400	33	6.45	47.1	7
10.3417	400	33	6.45	47.4	7
10.35	400	33	6.45	47	7
10.3583	400	33	6.44	47	7
10.3667	400	33	6.44	47.3	7
10.375	400	33	6.44	47	7
10.3833	400	33	6.44	47.2	7
10.3917	400	33	6.44	47.5	7
10.4	400	33	6.44	47.5	7
10.4083	400	33	6.43	47.4	7
10.4167	400	33	6.43	47.4	7
10.425	400	33	6.43	47.5	7
10.4333	400	33	6.43	47.5	7
10.4417	400	33	6.43	47.5	7
10.45	400	33	6.42	47.7	7
10.4583	400	33	6.42	47.8	7
10.4667	400	33	6.42	47.6	7
10.475	400	33	6.42	47.8	7
10.4833	400	33	6.42	47.8	7
10.4917	400	33	6.41	47.7	7
10.5	400	33	6.41	48	7
10.5083	400	33	6.41	48	7
10.5167	400	33	6.41	47.8	7
10.525	400	33	6.41	47.6	7
10.5333	400	33	6.4	47.8	7
10.5417	400	33	6.4	47.8	7
10.55	400	33	6.4	47.9	7
10.5583	400	33	6.4	47.9	7
10.5667	400	33	6.4	47.4	7
10.575	400	33	6.39	47.7	7
10.5833	400	33	6.39	47.4	7
10.5917	400	33	6.39	47.1	7
10.6	400	33	6.39	47.4	7
10.6083	400	33	6.39	47.4	7
10.6167	400	33	6.39	47.3	7
10.625	400	33	6.4	47.4	7
10.6333	400	33	6.75	46.9	7
10.6417	400	33.1	6.88	44.8	7
10.65	400	33.1	6.88	44.3	7
10.6583	400	33.1	6.87	44.9	7
10.6667	400	33.1	6.87	46.2	7
10.675	400	33	6.86	46.4	7
10.6833	400	33	6.86	45.7	7
10.6917	400	33	6.85	45.3	7
10.7	400	33	6.85	45	7
10.7083	400	33	6.85	44.5	7
10.7167	400	33	6.84	43.7	7
10.725	403	33	6.84	40.7	7
10.7333	404	33	6.84	40	7
10.7417	409	33	6.83	39.8	7
10.75	407	32.9	6.83	39.7	7
10.7583	401	32.9	6.83	40.5	7
10.7667	410	32.9	6.83	39.5	7
10.775	408	33	6.83	40	7
10.7833	408	32.9	6.83	40	7
10.7917	401	32.9	6.83	40.5	7
10.8	404	33	6.83	40	7
10.8083	410	33	6.82	39.4	7
10.8167	402	33	6.82	40.3	7
10.825	401	33	6.83	40.5	7
10.8333	407	33	6.83	39.8	7
10.8417	404	33	6.82	40.1	7
10.85	401	33	6.82	40.2	7
10.8583	405	33	6.82	40.1	7
10.8667	410	33	6.82	39.7	7
10.875	403	33	6.82	40.1	7
10.8833	406	33.1	6.82	40.1	7
10.8917	411	33.1	6.82	39.5	7
10.9	409	33.1	6.82	39.9	7
10.9083	401	33.1	6.82	40.4	7
10.9167	407	33.1	6.82	39.9	7
10.925	411	33.1	6.82	39.8	7
10.9333	413	33	6.82	39.6	7
10.9417	402	33	6.82	40.6	7
10.95	407	33	6.82	40.3	7
10.9583	409	33	6.82	39.7	7
10.9667	401	33	6.82	40.7	7
10.975	408	33	6.82	39.6	7
10.9833	410	32.9	6.82	39.7	7
10.9917	403	32.9	6.82	40	7
11	402	33	6.82	40.4	7
11.0083	411	33	6.82	39.5	7
11.0167	410	33	6.82	39.7	7
11.025	407	33	6.82	40	7
11.0333	407	33	6.82	40	7
11.0417	410	33	6.82	40	7
11.05	408	33	6.82	39.8	7
11.0583	409	33	6.82	40.1	7
11.0667	412	33	6.82	39.8	7
11.075	412	33	6.81	39.7	7
11.0833	408	33	6.82	40.3	7
11.0917	410	33	6.81	40.1	7
11.1	413	33	6.81	39.7	7
11.1083	413	33	6.81	39.8	7
11.1167	409	33	6.81	40	7
11.125	410	33	6.81	40.3	7
11.1333	409	33	6.81	40.2	7
11.1417	411	33	6.81	39.9	7
11.15	410	33	6.81	39.9	7
11.1583	405	33	6.8	40.7	7
11.1667	413	33	6.8	39.4	7
11.175	411	33	6.8	39.9	7
11.1833	412	33	6.8	40	7
11.1917	412	33	6.8	40.1	7
11.2	412	33	6.8	40	7
11.2083	410	33	6.8	39.8	7
11.2167	413	33	6.8	40.2	7
11.225	416	33	6.79	39.4	7
11.2333	413	33	6.79	40.2	7
11.2417	415	33	6.79	39.7	7
11.25	413	33	6.79	40.2	7
11.2583	410	33	6.79	40.5	7
11.2667	414	33	6.79	40	7
11.275	416	33	6.79	39.4	7
11.2833	412	33	6.79	40.2	7
11.2917	413	33	6.79	39.9	7
11.3	413	33	6.78	40.1	7
11.3083	415	33	6.78	39.7	7
11.3167	415	33	6.78	40	7
11.325	416	33	6.77	39.7	7
11.3333	413	33	6.77	40.2	7
11.3417	415	33	6.77	40	7
11.35	414	33	6.76	40.1	7
11.3583	415	33	6.76	40.1	7
11.3667	413	33	6.76	40.1	7
11.375	416	33	6.75	40	7
11.3833	418	33	6.75	39.6	7
11.3917	417	33	6.75	39.9	7
11.4	416	33	6.74	40.2	7
11.4083	420	33	6.74	39.3	7
11.4167	417	33	6.74	39.9	7
11.425	415	33	6.73	40.4	7
11.4333	418	33	6.73	39.9	7
11.4417	421	33	6.74	39.5	7
11.45	422	33	6.74	39.7	7
11.4583	421	33	6.75	39.8	7
11.4667	421	33	6.75	39.9	7
11.475	420	33	6.75	40.1	7
11.4833	421	33	6.76	39.9	7
11.4917	421	33	6.77	40	7
11.5	420	33	6.77	40	7
11.5083	421	33	6.77	40.1	7
11.5167	419	33	6.77	40.1	7
11.525	418	33	6.77	40.2	7
11.5333	419	33	6.78	40.1	7
11.5417	421	33	6.78	39.6	7
11.55	420	33	6.78	39.9	7
11.5583	420	33	6.78	40.3	7
11.5667	420	33	6.78	40	7
11.575	421	33	6.78	40.1	7
11.5833	423	33	6.78	39.3	7
11.5917	422	33	6.78	40.1	7
11.6	423	33	6.78	40.1	7
11.6083	424	33	6.79	39.7	7
11.6167	425	33	6.78	39.7	7
11.625	426	33	6.78	39.7	7
11.6333	427	33	6.8	39.7	7
11.6417	425	33	6.8	40.1	7
11.65	424	33	6.79	40.3	7
11.6583	426	33	6.79	39.9	7
11.6667	426	33	6.79	39.6	7
11.675	427	33	6.79	40.1	7
11.6833	429	33.1	6.79	39.3	7
11.6917	428	33	6.79	39.8	7
11.7	428	33	6.81	40	7
11.7083	428	33	6.81	39.7	7
11.7167	428	33	6.81	40.1	7
11.725	428	33	6.8	40.2	7
11.7333	429	33	6.8	39.8	7
11.7417	430	33	6.8	39.4	7
11.75	428	33	6.79	40.2	7
11.7583	427	33	6.79	40.4	7
11.7667	429	33	6.79	40.1	7
11.775	431	33	6.79	39.1	7
11.7833	431	33	6.79	39.6	7
11.7917	432	33	6.8	39.8	7
11.8	432	33	6.8	39.8	7
11.8083	431	33	6.8	39.9	7
11.8167	430	33	6.8	40.4	7
11.825	430	33	6.8	40.2	7
11.8333	432	33	6.79	39.8	7
11.8417	432	33	6.79	39.9	7
11.85	433	33	6.8	39.8	7
11.8583	431	33	6.79	40	7
11.8667	433	33	6.8	39.7	7
11.875	433	33	6.8	39.7	7
11.8833	433	33	6.8	40	7
11.8917	433	33	6.8	39.7	7
11.9	434	33	6.79	39.9	7
11.9083	436	33	6.8	39.4	7
11.9167	435	33	6.8	39.7	7
11.925	436	33	6.8	39.7	7
11.9333	435	33	6.8	40	7
11.9417	435	33	6.79	40.3	7
11.95	436	33	6.8	39.5	7
11.9583	437	33	6.8	39.5	7
11.9667	437	33	6.79	39.9	7
11.975	438	33	6.8	39.7	7
11.9833	438	33	6.8	40.2	7
11.9917	437	33	6.8	40.3	7
12	437	33	6.8	39.7	7
12.0083	437	33	6.8	40.3	7
12.0167	438	33	6.8	39.8	7
12.025	438	33	6.79	39.9	7
12.0333	439	33	6.79	39.9	7
12.0417	439	33	6.8	39.8	7
12.05	439	33	6.8	39.8	7
12.0583	439	33	6.79	39.9	7
12.0667	439	33	6.8	40	7
12.075	440	33	6.8	40	7
12.0833	440	33	6.8	39.6	7
12.0917	440	33	6.8	40.1	7
12.1	439	33	6.8	40.2	7
12.1083	439	33	6.8	40.4	7
12.1167	440	33	6.8	39.6	7
12.125	441	33	6.8	39.6	7
12.1333	441	33	6.81	39.7	7.1
12.1417	442	33	6.8	39.8	7
12.15	441	33	6.8	40	7.1
12.1583	441	33	6.8	39.9	7
12.1667	441	33	6.8	40.2	7
12.175	442	33	6.8	39.7	7
12.1833	442	33	6.8	39.9	7.1
12.1917	443	33	6.8	39.6	7.1
12.2	444	33	6.8	39.4	7.1
12.2083	444	33	6.8	39.5	7.1
12.2167	445	33	6.8	39.6	7.1
12.225	444	33	6.79	40.1	7.1
12.2333	444	33	6.79	40.1	7.1
12.2417	445	33	6.8	40	7.1
12.25	445	33	6.8	39.7	7.1
12.2583	445	33	6.8	39.7	7.1
12.2667	445	33	6.8	40.3	7.1
12.275	446	33	6.8	39.8	7.1
12.2833	448	33	6.8	39.3	7.1
12.2917	448	33	6.8	39.2	7.1
12.3	446	33	6.8	40.2	7.1
12.3083	446	33	6.8	40.3	7.1
12.3167	447	33	6.8	40	7.1
12.325	448	33	6.81	39.8	7.1
12.3333	449	33	6.81	39.5	7.1
12.3417	449	33	6.8	39.7	7.1
12.35	449	33	6.8	39.7	7.1
12.3583	449	33	6.8	39.9	7.1
12.3667	449	33	6.8	40.1	7.1
12.375	449	33	6.8	40.2	7.1
12.3833	449	33	6.79	39.9	7.1
12.3917	450	33	6.8	39.7	7.1
12.4	450	33	6.8	39.6	7.1
12.4083	451	33	6.8	40	7.1
12.4167	451	33	6.81	39.8	7.1
12.425	450	33	6.81	40	7.1
12.4333	451	33	6.8	39.5	7.1
12.4417	451	33	6.8	39.9	7.1
12.45	452	33	6.8	39.5	7.1
12.4583	451	33	6.8	40.2	7.1
12.4667	451	33	6.8	40	7.1
12.475	452	33	6.79	40	7.1
12.4833	451	33	6.79	40.1	7.1
12.4917	452	33	6.79	39.7	7.1
12.5	453	33	6.79	39.7	7.1
12.5083	454	33	6.8	39.4	7.1
12.5167	454	33	6.81	39.6	7.1
12.525	454	33	6.81	40	7.1
12.5333	455	33	6.8	39.8	7.1
12.5417	454	33	6.81	39.9	7.1
12.55	454	33	6.8	40.1	7.1
12.5583	455	33	6.8	39.9	7.1
12.5667	454	33	6.8	40	7.1
12.575	455	33	6.82	39.6	7.1
12.5833	456	33	6.81	39.5	7.1
12.5917	457	33	6.81	39.4	7.1
12.6	457	33	6.8	39.7	7.1
12.6083	456	33	6.8	40.2	7.1
12.6167	457	33	6.8	39.9	7.1
12.625	457	33	6.79	40	7.1
12.6333	457	33	6.79	39.7	7.1
12.6417	458	33	6.79	39.7	7.1
12.65	458	33	6.81	39.8	7.1
12.6583	459	33	6.81	39.2	7.1
12.6667	459	33	6.8	39.7	7.1
12.675	459	33	6.8	39.9	7.1
12.6833	459	33	6.8	40.2	7.1
12.6917	459	33	6.79	39.9	7.1
12.7	459	33	6.8	39.9	7.1
12.7083	459	33	6.8	39.8	7.1
12.7167	459	33	6.8	40	7.1
12.725	459	33	6.8	40.1	7.1
12.7333	460	33	6.8	39.5	7.1
12.7417	460	33	6.8	39.6	7.1
12.75	461	33	6.81	39.5	7.1
12.7583	461	33	6.8	39.5	7.1
12.7667	461	33	6.8	40	7.1
12.775	461	33	6.79	40	7.1
12.7833	462	33	6.79	39.6	7.1
12.7917	462	33	6.78	39.7	7.1
12.8	462	33	6.81	39.8	7.1
12.8083	463	33	6.81	39.5	7.1
12.8167	463	33	6.8	40.1	7.1
12.825	463	33	6.88	40	7.1
12.8333	466	33	6.93	38.7	7.1
12.8417	466	33	6.93	39	7.1
12.85	465	33	6.92	40.2	7.1
12.8583	463	33	6.91	40.9	7.1
12.8667	462	33	6.91	40.8	7.1
12.875	463	33	6.91	40.4	7.1
12.8833	463	33	6.91	39.8	7.1
12.8917	464	33	6.91	39.6	7.1
12.9	465	33	6.91	39.4	7.1
12.9083	466	33	6.91	39.1	7.1
12.9167	466	33	6.9	39.7	7.1
12.925	467	33	6.91	39.4	7.1
12.9333	467	33	6.9	39.3	7.1
12.9417	468	33	6.9	39.7	7.2
12.95	468	33	6.91	39.7	7.2
12.9583	467	33	6.9	40.1	7.2
12.9667	467	33	6.9	40.3	7.2
12.975	467	33	6.9	40.1	7.1
12.9833	467	33	6.9	40	7.1
12.9917	467	33	6.9	39.9	7.2
13	467	33	6.9	40.4	7.1
13.0083	467	33	6.91	40.1	7.1
13.0167	467	33	6.9	40.2	7.1
13.025	468	33	6.9	39.5	7.2
13.0333	468	33	6.9	39.5	7.2
13.0417	467	33	6.9	40.1	7.2
13.05	467	33	6.9	40.4	7.2
13.0583	468	33	6.91	39.7	7.1
13.0667	469	33	6.91	39.1	7.2
13.075	470	33	6.9	39.4	7.2
13.0833	469	33	6.9	39.9	7.2
13.0917	469	33	6.9	40	7.2
13.1	469	33	6.9	39.8	7.2
13.1083	470	33	6.9	39.5	7.2
13.1167	470	33	6.91	39.6	7.2
13.125	472	33	6.91	39	7.2
13.1333	472	33	6.91	39.5	7.2
13.1417	471	33	6.9	40	7.2
13.15	471	33	6.9	40.1	7.2
13.1583	471	33	6.89	40.3	7.2
13.1667	472	33	6.9	39.8	7.2
13.175	472	33	6.9	39.5	7.2
13.1833	472	33	6.9	39.7	7.2
13.1917	472	33	6.9	40.1	7.2
13.2	472	33	6.9	39.8	7.2
13.2083	473	33	6.9	39.6	7.2
13.2167	474	33	6.9	39.3	7.2
13.225	474	33	6.9	39.4	7.2
13.2333	473	33	6.9	40.2	7.2
13.2417	473	33	6.9	40.1	7.2
13.25	474	33	6.9	39.8	7.2
13.2583	474	33	6.9	39.3	7.2
13.2667	474	33	6.9	40	7.2
13.275	474	33	6.9	39.8	7.2
13.2833	474	33	6.9	39.6	7.2
13.2917	475	33	6.9	39.4	7.2
13.3	476	33	6.9	39.5	7.2
13.3083	476	33	6.89	39.5	7.2
13.3167	476	33	6.91	39.6	7.2
13.325	476	33	6.91	39.9	7.2
13.3333	476	33	6.9	39.8	7.2
13.3417	477	33	6.9	40	7.2
13.35	476	33	6.9	39.8	7.2
13.3583	477	33	6.9	39.9	7.2
13.3667	477	33	6.9	39.7	7.2
13.375	477	33	6.9	39.3	7.2
13.3833	478	33	6.89	39.7	7.2
13.3917	478	33	6.91	39.6	7.2
13.4	479	33	6.9	39.4	7.2
13.4083	479	33	6.9	39.9	7.2
13.4167	479	33	6.9	39.8	7.2
13.425	479	33	6.9	40.1	7.2
13.4333	479	33	6.9	39.8	7.2
13.4417	479	33	6.9	39.7	7.2
13.45	479	33	6.9	39.9	7.2
13.4583	480	33	6.9	39.8	7.2
13.4667	480	33	6.9	39.6	7.2
13.475	480	33	6.9	39.9	7.2
13.4833	480	33	6.91	39.6	7.2
13.4917	481	33	6.91	39.4	7.2
13.5	481	33	6.9	39.8	7.2
13.5083	481	33	6.9	39.9	7.2
13.5167	481	33	6.89	39.6	7.2
13.525	482	33	6.9	39.6	7.2
13.5333	483	33	6.91	39.3	7.2
13.5417	482	33	6.91	39.7	7.2
13.55	483	33	6.9	39.5	7.2
13.5583	483	33	6.89	39.8	7.2
13.5667	483	33	6.9	39.7	7.2
13.575	484	33	6.9	39.7	7.2
13.5833	484	33	6.9	39.6	7.2
13.5917	484	33	6.89	40	7.2
13.6	484	33	6.9	39.8	7.2
13.6083	484	33	6.9	39.9	7.2
13.6167	484	33	6.9	39.8	7.2
13.625	484	33	6.9	40	7.2
13.6333	485	33	6.9	39.4	7.2
13.6417	485	33	6.9	39.4	7.3
13.65	485	33	6.9	40.2	7.3
13.6583	486	33	6.9	39.9	7.3
13.6667	486	33	6.9	40.1	7.3
13.675	486	33	6.9	39.7	7.3
13.6833	487	33	6.89	39.1	7.3
13.6917	487	33	6.89	40	7.3
13.7	487	33	6.89	39.7	7.3
13.7083	487	33	6.88	39.6	7.3
13.7167	488	33	6.87	39.3	7.3
13.725	489	33	6.9	39.5	7.3
13.7333	489	33	6.9	39.3	7.3
13.7417	489	33	6.9	39.8	7.3
13.75	489	33	6.89	40	7.3
13.7583	489	33	6.89	40	7.3
13.7667	489	33	6.88	39.9	7.3
13.775	489	33	6.91	40.1	7.3
13.7833	489	33	6.9	39.7	7.3
13.7917	490	33	6.9	39.8	7.3
13.8	490	33	6.91	39.5	7.3
13.8083	490	33	6.9	40	7.3
13.8167	490	33	6.9	39.6	7.3
13.825	490	33	6.89	39.6	7.3
13.8333	490	33	6.89	39.8	7.3
13.8417	491	33	6.91	39.6	7.3
13.85	492	33	6.91	39.2	7.3
13.8583	492	33	6.91	39.2	7.3
13.8667	493	33	6.91	39.1	7.3
13.875	493	33	6.91	39.5	7.3
13.8833	493	33	6.9	39.9	7.3
13.8917	493	33	6.9	39.9	7.3
13.9	493	33	6.89	39.8	7.3
13.9083	494	33	6.89	39.9	7.3
13.9167	494	33	6.91	39.3	7.3
13.925	495	33	6.9	39.1	7.3
13.9333	495	33	6.9	39.9	7.3
13.9417	494	33	6.9	40.2	7.3
13.95	495	33	6.9	39.8	7.3
13.9583	495	33	6.91	39.6	7.3
13.9667	495	33	6.91	39.8	7.3
13.975	495	33	6.9	39.8	7.3
13.9833	496	33	6.9	39.8	7.3
13.9917	496	33	6.9	39.9	7.3
14	495	33	6.9	40.1	7.3
14.0083	496	33	6.91	40	7.3
14.0167	495	33	6.9	39.8	7.3
14.025	495	33	6.9	40	7.3
14.0333	495	33	6.91	40.2	7.3
14.0417	496	33	6.91	39.8	7.3
14.05	495	33	6.9	39.9	7.3
14.0583	496	33	6.9	40	7.3
14.0667	497	33	6.89	39.3	7.3
14.075	497	33	6.89	39.2	7.3
14.0833	497	33	6.89	39.8	7.3
14.0917	497	33	6.88	39.5	7.3
14.1	498	33	6.89	39.3	7.3
14.1083	498	33	6.89	39.2	7.3
14.1167	499	33	6.9	39.5	7.3
14.125	499	33	6.91	39.5	7.3
14.1333	499	33	6.9	39.3	7.3
14.1417	499	33	6.91	39.9	7.3
14.15	500	33	6.91	39.8	7.3
14.1583	499	33.1	6.9	40.1	7.3
14.1667	499	33	6.9	40.1	7.3
14.175	499	33	6.9	39.9	7.3
14.1833	500	33	6.9	39.6	7.3
14.1917	500	33	6.9	40	7.3
14.2	500	33	6.9	39.9	7.3
14.2083	501	33	6.9	39.3	7.4
14.2167	501	33	6.89	39.4	7.4
14.225	501	33	6.9	39.5	7.4
14.2333	502	33	6.9	39.5	7.4
14.2417	502	33	6.9	39.5	7.4
14.25	502	33	6.9	40.1	7.4
14.2583	503	33	6.9	39.5	7.4
14.2667	502	33	6.9	39.7	7.4
14.275	502	33	6.91	39.8	7.4
14.2833	503	33	6.9	39.8	7.4
14.2917	503	33	6.9	39.8	7.4
14.3	503	33	6.9	40	7.4
14.3083	503	33	6.91	39.8	7.4
14.3167	504	33	6.91	39.6	7.4
14.325	503	33	6.9	39.6	7.4
14.3333	504	33	6.9	39.9	7.4
14.3417	504	33	6.9	39.9	7.4
14.35	504	33	6.89	39.2	7.4
14.3583	505	33	6.89	39.5	7.4
14.3667	505	33	6.89	39.8	7.4
14.375	506	33	6.91	39.8	7.4
14.3833	505	33	6.9	39.2	7.4
14.3917	505	33	6.9	39.4	7.4
14.4	505	33	6.9	39.9	7.4
14.4083	506	33	6.9	39.6	7.4
14.4167	507	33	6.91	39.6	7.4
14.425	506	33	6.91	39.6	7.4
14.4333	506	33	6.9	39.9	7.4
14.4417	507	33	6.89	40.1	7.4
14.45	506	33	6.89	39.8	7.4
14.4583	507	33	6.91	39.5	7.4
14.4667	507	33	6.9	39.4	7.4
14.475	507	33	6.9	39.6	7.4
14.4833	508	33	6.9	39.8	7.4
14.4917	507	33	6.9	39.6	7.4
14.5	508	33	6.9	40	7.4
14.5083	508	33	6.89	40	7.4
14.5167	509	33	6.9	39.2	7.4
14.525	509	33	6.9	39.2	7.4
14.5333	509	33	6.9	39.7	7.4
14.5417	509	33	6.89	39.6	7.4
14.55	510	33	6.89	39.7	7.4
14.5583	509	33	6.9	39.5	7.4
14.5667	511	33	6.9	39.2	7.4
14.575	510	33	6.9	39.6	7.4
14.5833	510	33	6.9	39.6	7.4
14.5917	511	33	6.89	39.4	7.4
14.6	511	33	6.91	39.5	7.4
14.6083	512	33	6.9	39.4	7.4
14.6167	512	33	6.9	39.4	7.4
14.625	512	33	6.9	39.7	7.4
14.6333	513	33	6.89	39.4	7.4
14.6417	513	33	6.89	39.7	7.4
14.65	513	33	6.89	39.5	7.4
14.6583	513	33	6.91	39.7	7.4
14.6667	513	33	6.91	39.6	7.5
14.675	514	33	6.9	39.6	7.4
14.6833	514	33	6.9	39.5	7.5
14.6917	514	33	6.89	39.6	7.5
14.7	514	33	6.88	40	7.5
14.7083	514	33	6.9	39.6	7.5
14.7167	514	33	6.91	39.6	7.5
14.725	515	33	6.9	39.3	7.5
14.7333	515	33	6.91	39.8	7.5
14.7417	515	33	6.9	39.4	7.5
14.75	515	33	6.91	40.2	7.5
14.7583	515	33	6.9	39.9	7.5
14.7667	516	33	6.91	39.5	7.5
14.775	516	33	6.9	39.6	7.5
14.7833	516	33	6.9	39.7	7.5
14.7917	516	33	6.9	39.5	7.5
14.8	516	33	6.9	40	7.5
14.8083	517	33	6.9	39.5	7.5
14.8167	518	33	6.91	39	7.5
14.825	518	33	6.9	39	7.5
14.8333	518	33	6.9	39.3	7.5
14.8417	518	33	6.9	39.7	7.5
14.85	519	33	6.9	39.1	7.5
14.8583	519	33	6.9	39.7	7.5
14.8667	519	33	6.9	40	7.5
14.875	519	33	6.9	40.2	7.5
14.8833	518	33	6.91	40.1	7.5
14.8917	519	33	6.9	39.7	7.5
14.9	519	33	6.9	39.5	7.5
14.9083	520	33	6.91	39.4	7.5
14.9167	520	33	6.9	39.6	7.5
14.925	520	33	6.9	39.6	7.5
14.9333	520	33	6.9	39.4	7.5
14.9417	521	33	6.9	39.6	7.5
14.95	521	33	6.9	39.4	7.5
14.9583	521	33	6.9	39.3	7.5
14.9667	521	33	6.9	39.6	7.5
14.975	522	33	6.9	39.5	7.5
14.9833	522	33	6.9	39.1	7.5
14.9917	522	33	6.89	39.7	7.5
15	523	33	6.9	39.6	7.5
15.0083	523	33	6.9	39.8	7.5
15.0167	523	33	6.91	39.5	7.5
15.025	524	33	6.9	39.5	7.5
15.0333	524	33	6.9	39.5	7.5
15.0417	524	33	6.91	39.6	7.5
15.05	524	33	6.91	39.4	7.5
15.0583	525	33	6.9	39.4	7.5
15.0667	525	33	6.89	39.7	7.6
15.075	525	33	6.89	39.6	7.5
15.0833	525	33	6.89	39.6	7.6
15.0917	526	33	6.91	39.5	7.6
15.1	526	33	6.9	39.5	7.6
15.1083	526	33	6.9	39.6	7.6
15.1167	526	33	6.9	40	7.6
15.125	526	33	6.9	39.8	7.6
15.1333	526	33	6.9	39.6	7.6
15.1417	526	33	6.89	39.6	7.6
15.15	527	33	6.91	39.4	7.6
15.1583	527	33	6.91	39.7	7.6
15.1667	527	33	6.9	39.4	7.6
15.175	527	33	6.9	39.5	7.6
15.1833	528	33	6.9	38.9	7.6
15.1917	529	33	6.89	39.4	7.6
15.2	529	33	6.9	39.3	7.6
15.2083	529	33	6.89	39.5	7.6
15.2167	529	33	6.9	39.6	7.6
15.225	529	33	6.9	39.8	7.6
15.2333	530	33	6.89	39.6	7.6
15.2417	530	33	6.9	39.4	7.6
15.25	530	33.1	6.9	39.5	7.6
15.2583	531	33	6.9	39.2	7.6
15.2667	531	33	6.9	39.3	7.6
15.275	531	33	6.9	39.7	7.6
15.2833	532	33	6.9	39.2	7.6
15.2917	532	33	6.9	39.6	7.6
15.3	531	33	6.91	39.6	7.6
15.3083	532	33	6.9	39.5	7.6
15.3167	532	33	6.9	39.6	7.6
15.325	532	33	6.89	40.1	7.6
15.3333	532	33	6.88	39.5	7.6
15.3417	532	33	6.88	39.7	7.6
15.35	533	33	6.9	39.3	7.6
15.3583	534	33	6.9	38.9	7.6
15.3667	534	33	6.9	39.3	7.6
15.375	533	33	6.9	40.1	7.6
15.3833	534	33	6.9	39.7	7.6
15.3917	534	33	6.9	39.4	7.6
15.4	534	33	6.9	39.5	7.6
15.4083	535	33	6.9	39.3	7.6
15.4167	535	33	6.9	39.6	7.6
15.425	535	33	6.9	39.2	7.6
15.4333	535	33	6.9	39.6	7.7
15.4417	536	33	6.9	39.8	7.6
15.45	536	33	6.9	39.3	7.7
15.4583	537	33	6.89	39.5	7.7
15.4667	536	33	6.89	39.4	7.7
15.475	537	33	6.88	39.6	7.7
15.4833	537	33	6.87	39.2	7.7
15.4917	537	33	6.9	39.4	7.7
15.5	538	33	6.9	39.4	7.7
15.5083	538	33	6.9	39.5	7.7
15.5167	538	33	6.9	39.5	7.7
15.525	538	33	6.91	39.7	7.7
15.5333	537	33	6.9	40.7	7.7
15.5417	539	33	6.91	39.7	7.7
15.55	542	33	6.9	36.2	7.7
15.5583	544	33	6.91	35.8	7.7
15.5667	545	33	6.91	36.2	7.7
15.575	547	33	6.9	37.1	7.8
15.5833	549	32.9	6.91	37.1	7.8
15.5917	549	32.9	6.91	37.2	7.8
15.6	550	32.9	6.9	38	7.8
15.6083	550	32.9	6.9	38.6	7.8
15.6167	551	32.9	6.89	37.9	7.8
15.625	552	33	6.88	38.1	7.8
15.6333	553	33	6.89	38.7	7.8
15.6417	553	33	6.91	38	7.8
15.65	555	33	6.9	38.2	7.8
15.6583	555	33	6.9	38.8	7.8
15.6667	555	33	6.91	38.7	7.9
15.675	556	33	6.91	38.9	7.9
15.6833	556	33	6.9	38.9	7.9
15.6917	557	33.1	6.91	39.4	7.9
15.7	557	33	6.9	38.7	7.9
15.7083	557	33.1	6.91	38.8	7.9
15.7167	558	33.1	6.91	39	7.9
15.725	558	33.1	6.9	39.3	7.9
15.7333	558	33.1	6.91	39.9	7.9
15.7417	558	33	6.9	39.3	7.9
15.75	558	33	6.9	39.8	7.9
15.7583	559	33	6.91	39.9	7.9
15.7667	559	33	6.91	39.7	7.9
15.775	558	33	6.9	40	7.9
15.7833	559	33	6.9	40	7.9
15.7917	559	33	6.91	39.5	7.9
15.8	559	33	6.9	39.9	7.9
15.8083	559	33	6.9	39.8	7.9
15.8167	559	33	6.9	39.8	7.9
15.825	559	33	6.9	39.7	7.9
15.8333	559	33	6.89	39.7	7.9
15.8417	559	33	6.89	40	7.9
15.85	559	33	6.88	40.2	7.9
15.8583	559	33	6.88	39.9	7.9
15.8667	560	33	6.9	39.4	7.9
15.875	560	33	6.9	39.7	7.9
15.8833	560	33	6.91	39.5	7.9
15.8917	560	33	6.91	39.9	7.9
15.9	560	33	6.9	40	7.9
15.9083	560	33	6.9	39.8	7.9
15.9167	559	33	6.91	40.1	7.9
15.925	560	33	6.9	40.3	7.9
15.9333	559	33	6.91	40.6	7.9
15.9417	559	33	6.9	40.7	7.9
15.95	558	33	6.9	41.1	7.9
15.9583	558	33	6.91	41.3	7.9
15.9667	557	33	6.9	40.9	7.9
15.975	556	33	6.9	41.6	7.9
15.9833	555	33	6.9	41.8	7.9
15.9917	554	33	6.9	41.7	7.9
16	554	33	6.9	42	7.8
16.0083	553	33	6.9	41.8	7.8
16.0167	552	33	6.91	41.8	7.8
16.025	552	33	6.91	42	7.8
16.0333	550	33	6.9	41.8	7.8
16.0417	549	33	6.89	42.3	7.8
16.05	549	33	6.89	41.9	7.8
16.0583	548	33	6.88	41.6	7.8
16.0667	548	33	6.88	41.6	7.8
16.075	546	33	6.9	41.6	7.8
16.0833	546	33	6.91	41.4	7.8
16.0917	545	33	6.9	41.9	7.8
16.1	543	33	6.9	42	7.7
16.1083	539	33	6.9	45	7.7
16.1167	535	33	6.9	48	7.7
16.125	534	33	6.9	45	7.6
16.1333	536	33	6.9	40.5	7.6
16.1417	539	33	6.9	37.7	7.7
16.15	540	33	6.91	37.7	7.7
16.1583	541	33	6.9	37.7	7.7
16.1667	542	33	6.9	37.4	7.7
16.175	543	33	6.89	37.8	7.7
16.1833	544	33	6.88	37.5	7.7
16.1917	545	33	6.9	37	7.7
16.2	547	33	6.89	37.2	7.8
16.2083	549	33	6.9	37	7.8
16.2167	549	33	6.89	37.2	7.8
16.225	551	33	6.9	36.8	7.8
16.2333	553	33	6.9	37.5	7.8
16.2417	554	33	6.9	36.9	7.8
16.25	555	33.1	6.91	37.2	7.8
16.2583	556	33	6.91	37	7.9
16.2667	557	33	6.9	37.9	7.9
16.275	557	33.1	6.9	37.7	7.9
16.2833	558	33.1	6.89	38.5	7.9
16.2917	558	33.1	6.88	38.7	7.9
16.3	559	33	6.89	38.8	7.9
16.3083	560	33	6.89	38.8	7.9
16.3167	560	33	6.91	39.1	7.9
16.325	560	33	6.9	39.3	7.9
16.3333	560	33	6.9	39.9	7.9
16.3417	559	33	6.9	40	7.9
16.35	559	33	6.91	40.4	7.9
16.3583	559	33	6.91	40.4	7.9
16.3667	558	33	6.9	41.3	7.9
16.375	558	33	6.91	41	7.9
16.3833	557	33	6.9	40.8	7.9
16.3917	557	33	6.91	41.4	7.9
16.4	556	33	6.92	41.3	7.9
16.4083	556	33	6.91	41.5	7.9
16.4167	555	33	6.91	42	7.9
16.425	556	33	6.9	40.6	7.9
16.4333	557	33	6.9	37.4	7.9
16.4417	560	33	6.9	35.7	7.9
16.45	562	33	6.9	34.9	7.9
16.4583	564	33	6.9	35.2	8
16.4667	566	33	6.9	35.7	8
16.475	567	33.1	6.9	36.2	8
16.4833	569	33	6.9	35.7	8
16.4917	571	33.1	6.91	35.8	8
16.5	573	33.1	6.9	35.6	8.1
16.5083	575	33	6.89	35.6	8.1
16.5167	576	33	6.9	35.4	8.1
16.525	578	33	6.9	35.8	8.1
16.5333	579	33	6.9	36.3	8.1
16.5417	581	33	6.9	36.2	8.1
16.55	582	33	6.89	36.2	8.2
16.5583	584	33	6.9	36.5	8.2
16.5667	584	33	6.89	36.3	8.2
16.575	586	33	6.9	36	8.2
16.5833	588	33	6.91	36	8.2
16.5917	588	33	6.9	36.8	8.3
16.6	589	33	6.9	36.9	8.3
16.6083	591	33	6.9	36.9	8.3
16.6167	591	33	6.9	37.3	8.3
16.625	592	33	6.9	37.3	8.3
16.6333	593	33	6.9	37.4	8.3
16.6417	594	33	6.89	38	8.3
16.65	594	33	6.9	37.7	8.3
[truncated: 4,724 more rows]
[truncated: 4 more columns]
